# Supplementary material for: Structural insights into cellobiose dehydrogenases of a non-lignocellulolytic fungus and their transcriptional dynamics across different nutritional modes
Source: Microbiol Spectr. 2025 Dec 31;14(2):e02577-25. doi: 10.1128/spectrum.02577-25 (PMC12889107; doi:10.1128/spectrum.02577-25)
Supplement: Table S1 — Normalized transcript counts and DESeq2 statistics for cdh genes across multiple pairwise comparisons. [file spectrum.02577-25-s0002.xlsx]

## Sheet: Sheet1
Supplementary Table 1: Normalized transcript counts and DESeq2 statistics for cdh genes across multiple pairwise comparisons. For each gene, the table reports its identifier, baseMean, log2FoldChange, lfcSE, p-value, adjusted p-value, and normalized counts for all replicates in each condition. Replicate columns contain size-factor–normalized expression values. baseMean represents the average norm…
	AA3:1	ID	baseMean	log2FoldChange	lfcSE	pvalue	padj	Cr_Cr_P1	Cr_Cr_P2	Cr_Cr_P3	pre_contact	Cr_Cr_C1	Cr_Cr_C2	Cr_Cr_C3	contact
SelfP vs SelfC	CRV2G00004950	cdh_A	2.68163	-0.284685	0.593616	0.204571	0.381775	4.68	4.37	3.03	4.03	1.13065	0.759342	2.12082	1.33694
	CRV2G00016484	cdh_B	3.78914	-0.135423	0.504106	0.564746	0.737249	7.49151	3.27479	3.0304	4.5989	2.2613	4.55605	2.12082	2.97939
	CRV2G00006724	cdh_C	474.756	-0.105936	0.121482	0.371847	0.571	460	454.104	565.674	493.19	485.048	479.904	404.017	456.323
	CRV2G00010087	cdh_D	518.672	0.0161851	0.106578	0.876166	0.934336	495.376	482.486	568.704	515.522	532.535	518.631	514.3	521.822
	CRV2G00016243	cdh_E	17.5596	1.38045	0.545863	0.00126143	0.00532918	7.49151	8.73277	9.09119	8.43849	21.4823	34.1704	24.3895	26.6807
	CRV2G00018742	cdh_F	183.444	0.402404	0.175778	0.0152831	0.048272	120.801	183.388	164.652	156.28	217.084	227	188	210.607
			baseMean	log2FoldChange	lfcSE	pvalue	padj	Cr_Fc_P1	Cr_Fc_P2	Cr_Fc_P3	pre_contact	Cr_Fc_C1	Cr_Fc_C2	Cr_Fc_C3	contact
mycoP vs mycoC	CRV2G00004950	cdh_A	2.65187	-2.82452	0	0.0104395	0.0292221	4.91303	6.07274	4.92547	5.30374	0	0	0	0
	CRV2G00016484	cdh_B	2.64883	0.232114	0.810049	0.529895	0.675296	1.23	3.03637	0.820911	1.7	8.81	1.99939	0	3.60248
	CRV2G00006724	cdh_C	445.011	0.0715324	0.136981	0.595979	0.729	480	431	391.575	434	439	459.859	468.073	455.692
	CRV2G00010087	cdh_D	589.169	0.494528	0.122538	4.48e-05	0.000202	513	487.337	462.994	488	683	651.801	736.22	690.425
	CRV2G00016243	cdh_E	24.2148	3.26416	0.64553	3.9e-08	2.56e-07	6.14128	3.03637	3.28364	4.15376	30.199	41.9872	60.6411	44.2758
	CRV2G00018742	cdh_F	219.008	1.40918	0.188124	2.08e-14	2.25e-13	103.174	122.214	127.241	117.543	357.355	299.908	304.153	320.472
			baseMean	log2FoldChange	lfcSE	pvalue	padj	Cr_Cr_C1	Cr_Cr_C2	Cr_Cr_C3	self	Cr_M1	Cr_M2	Cr_M3	cellulose
selfC vs cellulose	CRV2G00004950	cdh_A	0.428784	-0.166579	0.67727	0.406104	NA	0.714536	0.491431	1.36674	0.857568	0	0	0	0
	CRV2G00016484	cdh_B	1.79846	-0.0201925	0.621353	0.92828	NA	1.42907	2.94859	1.36674	1.9148	1.01636	0	4.03002	1.68213
	CRV2G00006724	cdh_C	451.42	1.02823	0.167673	2.58e-10	6.64e-09	307	311	260.364	292.495	544.768	703.932	582.338	610.346
	CRV2G00010087	cdh_D	661.707	1.52173	0.205054	1.8e-14	7.01e-13	336.547	335.648	331.434	334.543	719.582	1305.01	942.018	988.871
	CRV2G00016243	cdh_E	22.8001	0.503616	0.441105	0.142105	0.29595	13.5762	22.1144	15.7175	17.136	30.4908	30.7219	24.1801	28.4643
	CRV2G00018742	cdh_F	156.476	0.356134	0.209759	0.0722454	0.184033	137.191	146.938	120.956	135.028	122.979	224.403	186.389	177.924
			baseMean	log2FoldChange	lfcSE	pvalue	padj	Cr_Cr_C1	Cr_Cr_C2	Cr_Cr_C3	self	Cr_S1	Cr_S2	Cr_S3	straw
selfC vs straw	CRV2G00004950	cdh_A	3.30027	0.460483	1.08377	0.215246	0.296469	0.714536	0.491431	1.36674	0.857568	5.6553	11.5736	0	5.74297
	CRV2G00016484	cdh_B	1.19304	-0.36993	0.99431	0.389178	0.482012	1.42907	2.94859	1.36674	1.9148	1.41383	0	0	0.471275
	CRV2G00006724	cdh_C	236.287	-0.682961	0.17957	0.000110438	0.000323929	306.536	311	260.364	292.495	183.797	198.405	158.033	180.078
	CRV2G00010087	cdh_D	447.285	0.718928	0.204607	0.000323591	0.000877289	336.547	336	331	334.543	530.185	577.028	572.868	560.027
	CRV2G00016243	cdh_E	13.1664	-0.713439	0.529946	0.120001	0.182279	13.5762	22.1144	15.7175	17.136	12.7244	11.5736	3.29235	9.1968
	CRV2G00018742	cdh_F	1248.67	4.10779	0.207915	6.62e-88	2.2e-85	137.191	146.938	120.956	135.028	2310.19	2169.23	2607.54	2362.32
			baseMean	log2FoldChange	lfcSE	pvalue	padj	Cr_1	Cr_2	Cr_3	self	Cr_Ta1	Cr_Ta2	Cr_Ta3	wheat
wheat roots	CRV2G00004950	cdh_A	1.87413	1.68381	1.54937	0.0299938	0.0653083	0.373695	0.254865	0.709909	0.446	2.12	0	7.78954	3.30211
	CRV2G00016484	cdh_B	0.850547	-0.0389248	0.898168	0.953846	NA	0.74739	1.52919	0.709909	0.995497	2.11679	0	0	0.705598
	CRV2G00006724	cdh_C	138.486	-0.239065	0.186125	0.19302	0.296113	160.315	161.075	135.238	152.209	135.475	101.196	137.615	124.762
	CRV2G00010087	cdh_D	165.56	-0.128659	0.148759	0.383336	0.503515	176.01	174.073	172.153	174.079	150.292	141.674	179.159	157.042
	CRV2G00016243	cdh_E	4.45552	-3.57949	2.23034	0.0024876	0.00730998	7.10021	11.4689	8.16396	8.91103	0	0	0	0
	CRV2G00018742	cdh_F	400.275	3.34304	0.163778	6.05e-94	7.05e-92	71.7495	76.2047	62.827	70.2604	645.622	875.345	670	730
