# Supplementary material for: Structural insights into cellobiose dehydrogenases of a non-lignocellulolytic fungus and their transcriptional dynamics across different nutritional modes
Source: Microbiol Spectr. 2025 Dec 31;14(2):e02577-25. doi: 10.1128/spectrum.02577-25 (PMC12889107; doi:10.1128/spectrum.02577-25)
Supplement: Table S2 — DCIP-based enzymatic activity prescreening for CrCDH supernatant variants, negative control, and blank using FF Biolog plates precoated with 95 substrates and water. [file spectrum.02577-25-s0003.xlsx]

## Sheet: Legend
Supplementary Table 2: DCIP-based enzymatic activity prescreening for CrCDH supernatant variants, negative control (K. pfaffi X33 untransformed) and blank (water) using FF Biolog plates precoated with 95 substrates and water. Reaction mixtures contained 5 mM DCIP in 20 mM citrate–phosphate buffer (pH 5.5). Absorbance at 520 nm was recorded at 2-min intervals at 30 °C.

## Sheet: Blank
	A02	A03	A04	A05	A06	A07	A08	A09	A10	A11	A12	B01	B02	B03	B04	B05	B06	B07	B08	B09	B10	B11	B12	C01	C02	C03	C04	C05	C06	C07	C08	C09	C10	C11	C12	D01	D02	D03	D04	D05	D06	D07	D08	D09	D10	D11	D12	E01	E02
	Tween80	N-Acetyl-D-Galactosamine	N-Acetyl-D-Glucosamine	N-Acetyl-D-Mannosamine	Adonitol	Amygdalin	D-Arabinose	L-Arabinose	D-Arabitol	Arbutin	D-Cellobiose	α-Cyclodextrin	β-Cyclodextrin	Dextrin	i-Erythritol	D-Fructose	L-Fucose	D-Galactose	D-GalacturonicAcid	Gentiobiose	D-GluconicAcid	D-Glucosamine	α-D-Glucose	Glucose-1-Phosphate	Glucuronamide	D-GlucuronicAcid	Glycerol	Glycogen	m-Inositol	2-Keto-D-GluconicAcid	α-D-Lactose	Lactulose	Maltitol	1Maltose	Maltotriose	D-Mannitol	D-Mannose	D-Melezitose	D-Melibiose	α-Methyl-D-Galactoside	β-Methyl-D-Galactoside	α-Methyl-D-Glucose	β-Methyl-D-Glucose	Palatinose	D-PsicoseD-Fructose	D-Raffinose	L-Rhamnose	D-Ribose	Salicin
00:00:00	0.28	0.15	-0.076	0.483	0.368	0.241	0.414	0.326	0.41	0.398	0.898	0.18	0.452	0.4	0.145	0.119	0.143	0.124	0.027	0.266	0.377	0.075	0.209	0.254	0.202	0.119	0.56	0.44	0.337	-0.09	0.04	0.245	0.191	0.206	0.489	0.229	0.253	0.359	0.415	0.443	0.502	0.401	0.155	0.266	0.088	0.22	0.344	-0.031	0.108
00:01:08	0.432	0.195	0.197	0.701	0.338	0.282	0.278	0.492	0.91	0.394	0.939	0.313	0.72	0.587	0.388	0.068	0.159	0.086	0.018	0.527	0.505	0.194	0.33	0.284	0.338	0.125	0.314	0.489	0.364	-0.107	0.103	0.206	0.116	0.301	0.806	0.21	0.249	0.4	0.362	0.451	0.783	0.364	0.246	0.139	0.031	0.292	0.189	-0.12	0.107
00:02:16	0.459	0.327	0.3	0.622	0.455	0.449	0.656	0.517	0.753	0.396	1.007	0.282	0.522	0.487	0.397	0.185	0.243	0.23	0.21	0.776	0.763	0.369	0.352	0.361	0.407	0.222	0.367	0.713	0.42	-0.024	0.353	0.453	0.192	0.529	1.002	0.32	0.377	0.424	0.518	0.581	0.663	0.538	0.37	0.251	0.142	0.54	0.471	-0.133	0.319
00:03:24	0.336	-0.057	0.13	0.17	0.355	0.256	0.352	0.417	0.494	0.228	0.747	0.12	0.375	0.324	0.037	0.022	-0.002	0.232	-0.068	0.525	0.663	0.193	0.359	0.248	0.288	0.068	0.245	0.558	0.31	-0.18	0.275	0.244	0.071	0.292	1.231	0.211	0.318	0.286	0.429	0.439	0.483	0.397	0.218	0.119	0.015	0.46	0.222	-0.36	0.291
00:05:12	0.309	-0.032	0.112	0.258	0.294	0.278	0.303	0.392	0.485	0.238	0.813	0.257	0.536	0.587	0.365	0.068	0.163	0.44	0.042	0.591	1.178	0.21	0.652	0.294	0.522	0.42	0.599	0.709	0.181	-0.146	0.268	0.342	0.051	0.32	1.404	0.269	0.359	0.3	0.488	0.483	0.855	0.504	0.273	0.17	0.048	0.418	0.223	-0.454	0.236
00:08:58	0.479	-0.359	-0.324	0.217	0.179	0.158	0.25	0.236	0.28	-0.185	0.383	0.041	0.34	0.587	-0.054	-0.174	-0.067	-0.046	0.109	0.353	0.287	0.305	0.118	0.066	0.08	0.108	0.0002	0.706	0.068	-0.261	0.262	0.211	0.152	0.031	0.625	0.076	0.12	0.259	0.341	0.31	0.266	0.29	0.123	0.147	-0.035	-0.032	-0.053	-0.893	0.295
00:10:09	0.59	-0.192	-0.239	0.788	0.672	0.584	0.101	0.321	0.791	0.724	1.324	0.178	0.54	0.431	-0.037	0.021	0.193	0.165	0.263	0.427	0.62	0.612	0.982	0.258	0.22	0.268	0.223	1.1	0.031	-0.146	0.619	0.544	0.189	0.042	0.881	0.325	0.265	0.294	0.612	0.357	0.328	0.406	0.283	0.148	0.05	0.023	0.104	-0.702	0.466
00:11:19	0.575	-0.175	-0.171	0.565	0.645	0.489	0.531	0.611	0.722	0.816	1.064	0.471	0.814	0.749	0.166	0.129	0.228	0.305	0.391	0.624	0.821	0.645	0.444	0.372	0.364	0.156	0.344	1.14	0.01	-0.044	0.676	0.586	0.331	0.103	1.055	0.378	0.392	0.367	0.558	0.401	0.517	0.476	0.256	0.279	0.27	0.247	0.292	-0.536	0.544
00:12:29	0.711	0.004	-0.017	0.685	0.649	0.68	0.525	0.654	0.663	0.618	0.84	0.506	0.562	0.688	0.446	0.264	0.395	0.435	0.382	0.948	1.644	0.824	0.385	0.514	0.422	0.367	0.384	1.172	0.036	0.152	1.007	0.502	0.47	0.145	1.097	0.419	0.468	0.425	0.506	0.523	0.487	1.033	1.076	0.42	0.46	0.33	0.284	-0.592	0.539
00:13:40	0.673	-0.091	0.093	0.853	1.048	0.692	0.576	0.575	0.794	0.825	1.116	0.605	0.59	0.678	0.646	0.29	0.598	0.682	0.591	1.351	1.934	0.755	0.425	0.383	0.389	0.514	0.426	1.152	-0.008	0.065	0.95	0.324	0.946	0.283	0.906	0.4	0.383	0.365	0.391	0.457	0.552	0.673	0.65	0.16	0.181	0.485	0.209	-0.716	0.592
00:14:50	0.664	-0.092	-0.243	0.54	0.687	0.214	0.293	0.285	0.374	0.717	1.042	0.273	0.594	0.453	0.514	0.268	0.461	0.392	0.361	1.013	1.116	0.686	0.716	1.067	0.327	0.298	0.612	1.18	-0.027	-0.005	0.898	0.077	0.508	0.18	1.285	0.618	0.369	0.518	0.366	0.614	0.838	0.443	1.172	0.289	0.352	0.581	0.079	-0.706	0.435
00:16:00	0.734	0.159	0.479	0.62	0.847	0.754	0.587	0.595	0.521	0.649	0.755	0.749	0.8	0.738	0.736	0.698	0.68	0.661	0.627	2.238	1.319	0.478	0.554	0.733	0.535	0.298	0.903	1.251	0.067	0.142	0.847	0.241	0.833	0.382	1.092	0.766	0.592	0.439	0.497	0.962	1.281	1.159	1.324	0.684	0.549	0.832	0.326	-0.706	0.636
00:17:10	0.683	0.059	0.153	0.715	0.778	0.708	0.523	0.506	0.453	0.569	0.827	0.69	0.848	0.642	0.709	0.865	0.703	0.737	0.889	2.523	1.245	0.411	0.556	0.465	1.163	0.515	1.209	1.197	0.008	0.265	1.203	0.197	0.505	0.428	1.269	0.395	0.532	0.519	0.441	1.03	1.258	1.414	0.748	0.878	0.722	0.892	0.558	-0.73	0.601
00:18:20	0.741	0.353	0.37	0.791	1.016	0.838	0.502	0.479	0.56	0.806	0.84	0.936	0.922	0.846	1.698	0.915	1.194	1.028	2.06	2.175	1.558	0.334	0.702	0.783	1.086	0.456	1.303	1.271	0.075	0.245	1.248	0.218	0.446	0.785	1.313	0.438	0.833	0.437	0.708	1.332	1.294	1.133	1.305	0.609	1.217	1.308	1.132	-0.597	0.646
00:19:30	0.673	0.313	0.601	0.75	0.666	0.754	0.507	0.473	0.79	0.915	1.229	1.075	0.872	0.698	1.488	0.638	0.871	0.824	1.353	1.47	1.662	0.521	0.678	0.669	0.521	0.482	1.283	1.286	0.095	0.601	1.227	0.11	0.656	0.86	1.346	0.569	0.69	0.466	0.596	0.6	1.239	1.056	1.006	0.213	0.489	0.956	0.411	-0.672	0.575
00:20:40	0.683	0.12	0.189	0.815	1.02	0.637	0.471	0.463	0.757	0.787	0.895	0.925	0.841	0.645	2.655	0.58	1.222	0.944	1.259	1.937	2.414	0.592	0.704	0.421	0.376	0.519	1.371	1.29	0.055	0.366	1.012	0.229	0.448	0.762	1.233	0.286	0.68	0.767	0.755	0.525	1.253	1.038	0.511	0.653	0.414	0.614	0.654	-0.778	0.562
00:21:50	0.724	0.186	0.307	0.902	1.038	0.78	0.48	0.457	0.515	0.835	0.831	0.788	0.96	0.647	1.098	0.438	0.861	0.895	0.892	0.989	1.269	0.599	0.624	0.481	0.582	0.839	1.324	1.37	0.063	0.487	1.291	0.124	0.539	0.566	1.224	0.639	1.221	0.983	1.215	0.493	1.319	1.003	1.238	1.097	0.98	1.368	1.161	-0.633	0.644
00:23:00	0.643	0.328	0.369	0.847	0.598	0.732	0.363	0.332	0.539	0.735	0.924	0.823	0.939	0.612	2.439	0.054	1.496	1.023	1.775	1.714	2.302	0.19	0.679	0.544	0.55	0.804	1.302	1.264	0.054	0.506	1.232	0.084	0.461	0.364	1.181	0.722	1.342	0.662	1.108	0.466	1.275	0.728	0.561	0.751	1.278	1.261	0.821	-0.726	0.625
00:24:10	0.749	0.169	0.255	0.729	0.828	0.434	0.352	0.261	0.61	0.727	0.738	0.979	0.962	0.635	1.933	0.156	1.513	1.498	2.093	1.426	2.441	0.418	0.769	0.686	1.122	1.33	1.331	1.344	0.076	0.563	1.175	0.042	0.499	0.182	1.237	0.812	1.212	0.693	1.6	0.62	1.304	0.967	0.704	0.706	1.113	1.222	0.587	-0.711	0.575
00:25:21	0.774	0.457	0.541	1.021	0.548	0.683	0.488	0.422	0.621	0.902	0.904	0.602	0.919	0.568	2.58	0.224	3.925	1.352	1.661	1.78	2.493	0.492	0.734	0.718	1.215	1.316	1.3	1.359	0.043	0.655	1.45	0.002	0.496	0.335	1.374	0.768	0.778	0.534	0.889	0.805	1.279	0.875	0.726	0.53	1.176	1.115	0.8	-0.739	0.701
00:26:31	0.7	0.254	0.416	0.844	0.574	0.827	0.261	0.296	0.518	0.679	1.05	0.585	0.939	0.566	2.025	0.294	1.659	0.811	1.105	1.216	1.249	0.727	1.268	0.724	1.384	1.209	1.3	1.348	0.04	0.495	1.102	0.065	0.482	0.603	1.093	0.768	0.797	0.446	0.437	1.002	1.279	1.033	1.233	0.425	0.699	1.193	0.606	-0.743	0.576
00:27:41	0.66	0.34	0.383	0.728	0.692	0.745	0.161	0.229	0.579	0.641	0.742	0.92	0.983	0.562	2.082	0.296	3.858	1.761	2.599	1.85	3.556	0.343	0.964	0.721	1.278	1.211	1.274	1.224	-0.032	0.761	1.227	0.039	0.514	0.654	1.091	0.732	0.698	0.72	0.576	0.763	1.284	1.008	1.285	0.671	0.582	1.141	0.434	-0.662	0.594
00:28:51	0.705	0.051	-0.014	0.814	0.668	0.616	0.256	0.268	0.649	1.009	0.965	0.81	1.033	0.647	3.878	0.263	3.006	1.635	1.697	1.774	3.153	0.53	0.919	0.838	1.256	1.179	1.271	1.302	-0.065	0.649	1.211	0.016	0.543	0.874	1.168	0.585	0.634	0.807	0.413	0.913	1.243	0.982	1.07	0.388	0.61	1.068	0.5	-0.79	0.58
00:30:01	0.8	0.255	0.601	0.546	0.636	0.878	0.42	0.41	0.678	0.949	1.083	0.839	1.061	0.601	2.328	0.417	1.953	1.544	1.711	1.474	4.048	0.851	1.097	0.966	1.407	1.396	1.423	1.479	0.131	0.8	1.266	0.118	0.589	0.499	1.249	0.973	0.825	0.982	0.577	1.157	1.387	1.135	1.429	0.461	0.73	1.289	0.886	-0.604	0.79
00:31:11	0.609	0.146	0.207	0.296	0.404	0.36	0.109	0.189	0.791	0.808	1.171	1.124	0.9	0.479	1.861	0.399	2.077	1.705	1.977	2.123	3.871	0.607	0.961	1.209	1.201	1.151	1.217	1.234	-0.028	0.612	1.177	0.007	0.273	0.512	1.06	0.826	0.565	0.846	0.416	0.801	1.221	1.121	1.267	0.847	0.635	0.971	0.561	-0.672	0.406
00:32:21	0.639	0.313	0.04	0.478	0.508	0.463	0.034	0.112	0.655	0.855	1.01	1.013	0.911	0.489	1.6	0.658	2.669	1.788	2.169	1.264	3.876	0.673	0.808	1.194	1.204	1.159	1.245	1.275	-0.048	0.579	1.092	0.027	0.448	0.058	1.063	1.008	0.479	1.226	0.438	0.798	1.215	1.006	1.179	0.681	0.63	0.852	0.721	-0.635	0.606
00:33:31	0.574	0.35	0.031	0.435	0.693	0.658	0.094	0.459	0.383	0.575	0.828	1.295	0.817	0.301	1.785	0.079	1.711	1.659	0.833	1.328	3.03	0.515	0.593	0.409	1.069	1.049	1.123	1.167	-0.192	0.598	0.806	-0.082	0.292	0.056	0.968	0.737	0.352	0.956	0.336	0.692	1.138	1.082	1.019	0.571	1.771	0.923	0.368	-0.752	0.581
00:34:41	0.58	0.055	0.222	0.611	0.672	0.562	0.121	0.125	0.569	0.893	1.093	0.557	0.889	0.417	1.885	0.25	1.807	1.208	0.715	1.024	1.225	0.519	0.701	0.335	1.185	1.107	1.2	1.175	-0.004	0.752	0.883	0.125	0.456	0.1	1.184	0.867	0.532	0.685	0.378	0.69	1.208	1.066	1.021	0.666	0.872	0.935	0.389	-0.719	0.563
00:35:52	0.457	-0.002	-0.048	0.325	0.774	0.489	-0.0007	0.009	0.467	0.784	0.916	2.607	0.821	0.371	1.577	0.224	2.307	2.147	1.785	2.508	3.075	0.249	1.069	0.276	1.113	1.086	1.151	1.123	-0.063	0.74	1.095	-0.196	0.253	0.145	1.07	0.886	0.989	1.212	0.347	0.797	1.058	1.195	0.829	0.893	0.909	0.691	1.059	-0.763	0.391
00:37:03	0.583	0.342	0.369	0.641	0.406	0.446	-0.105	-0.086	0.627	0.695	0.829	1.019	0.85	0.302	1.942	0.307	1.539	1.212	0.88	1.034	1.536	0.376	0.366	0.472	1.12	1.088	1.179	1.177	-0.053	0.848	0.96	-0.076	0.54	0.673	1.093	0.744	0.978	1.304	0.377	0.859	1.186	1.182	0.911	0.43	1.283	0.845	0.537	-0.673	0.344
00:38:12	0.532	0.139	0.296	0.705	0.542	0.709	-0.068	0.006	0.631	0.883	1.11	2.24	0.865	0.304	1.71	0.346	2.112	1.77	1.479	1.291	2.789	0.32	0.814	0.558	1.179	1.083	1.194	1.134	-0.0005	0.923	1.002	-0.152	0.658	0.353	0.859	0.681	1.157	0.829	0.604	1.146	1.184	1.205	0.78	0.664	1.197	0.995	1.279	-0.667	0.582
00:39:22	0.566	0.469	0.235	0.613	0.479	0.498	-0.263	-0.337	0.37	0.476	0.709	2.083	0.78	0.354	1.514	0.322	2.072	2.334	1.414	1.175	3.667	0.303	0.864	0.608	1.086	1.037	1.114	1.119	-0.065	0.756	0.946	0.046	0.253	0.329	0.933	0.414	0.729	1.061	0.454	0.735	1.129	1.16	0.503	0.26	1.001	0.571	0.885	-0.73	0.721
00:40:32	0.703	0.282	0.45	1.268	0.776	0.641	0.382	0.187	0.83	0.651	0.877	2.07	0.894	0.345	1.581	0.332	1.902	1.969	1.199	3.072	2.243	0.525	0.913	0.692	1.169	1.138	1.229	1.171	-0.053	0.937	1.068	0.102	0.444	0.283	1.051	0.733	0.797	0.438	0.51	0.974	1.221	1.253	1.141	0.345	0.635	0.814	1.342	-0.607	1.032
00:41:43	0.607	0.23	0.191	0.523	0.476	0.287	-0.068	0.62	0.765	0.566	1.003	3.629	1.105	0.581	3.681	0.406	1.549	1.434	1.176	1.26	3.853	0.302	1.749	0.364	1.182	1.14	1.21	1.157	0.019	0.81	0.947	0.119	0.35	0.114	1.183	0.644	0.779	0.389	0.535	1.002	1.194	1.255	1.071	0.298	0.578	0.904	1.309	-0.632	0.905
00:42:53	0.608	0.306	0.227	0.445	0.631	0.598	-0.108	-0.024	0.525	0.487	0.819	2.402	0.87	0.426	1.498	0.444	1.892	1.745	1.391	2.431	2.111	0.095	0.901	0.376	1.169	1.122	1.207	1.207	-0.044	0.935	0.944	0.401	0.437	0.134	1.02	0.661	0.655	0.471	0.43	0.883	1.194	1.264	0.866	0.256	0.806	0.8	0.748	-0.619	0.967
00:44:03	0.648	0.497	0.474	0.619	0.505	0.597	-0.331	-0.214	0.528	0.502	0.947	1.568	0.88	0.466	1.24	0.279	2.318	1.916	1.226	1.948	2.709	0.109	1.117	0.367	1.184	1.119	1.189	1.126	-0.0004	0.951	0.834	0.045	0.424	0.164	1.078	0.677	1.128	0.433	0.637	0.946	1.226	1.28	0.874	0.508	1.198	0.97	1.912	-0.615	1.054
00:45:13	0.593	0.15	0.012	0.65	0.541	0.489	-0.275	-0.311	0.518	0.557	0.829	1.435	0.875	0.442	1.214	0.338	1.387	1.453	0.755	1.613	1.653	0.158	0.531	0.663	1.155	1.114	1.202	1.144	-0.062	0.917	0.756	-0.103	0.423	0.39	1.068	0.672	1.207	0.45	0.907	1.061	1.104	1.286	0.871	0.648	1.165	0.918	1.115	-0.623	1.152
00:46:23	0.551	0.175	0.239	0.568	0.471	0.488	-0.301	-0.103	0.451	0.376	0.731	1.578	0.775	0.3	1.207	0.309	1.909	2.038	1.237	1.392	2.001	0.244	0.601	0.579	1.094	1.061	1.15	1.151	-0.059	0.851	1.014	0.033	0.364	0.789	1.103	0.586	1.099	0.391	0.703	1.595	1.042	1.196	0.778	0.761	1.098	0.878	1.784	-0.697	0.775
00:47:34	0.552	0.186	-0.01	0.403	0.551	0.436	-0.089	-0.143	0.541	0.757	0.832	1.623	0.767	0.281	1.531	0.275	1.695	1.625	1.178	2.158	1.961	0.281	0.566	0.952	1.11	1.074	1.155	1.06	-0.027	0.888	0.837	0.337	0.359	0.407	1.056	0.611	0.697	0.328	0.787	0.658	1.016	1.228	0.757	0.651	1.136	0.674	0.853	-0.669	0.983
00:48:44	0.593	0.185	-0.055	0.325	0.436	0.565	-0.026	-0.133	0.363	0.52	0.538	1.571	0.83	0.29	1.316	0.297	1.623	1.828	0.699	2.989	2.242	0.269	0.511	0.88	1.136	1.103	1.197	1.041	0.008	0.871	0.947	0.284	0.397	1.081	1.038	0.653	0.815	0.364	0.771	0.665	0.89	1.242	0.867	0.656	1.199	0.809	1.082	-0.636	0.787
00:49:54	0.722	0.377	0.427	0.206	0.632	0.643	0.112	0.183	0.77	0.578	0.724	1.679	0.771	0.384	1.514	0.38	1.565	1.153	0.725	1.095	0.969	0.339	0.6	0.876	1.207	1.172	1.171	1.132	0.174	0.922	1.125	0.313	0.796	0.814	1.238	0.771	0.753	0.473	0.777	0.842	1.18	1.352	1.018	0.938	1.275	0.947	1.547	-0.52	0.937
00:51:04	0.526	0.032	0.03	0.334	0.454	0.411	-0.014	-0.106	0.507	0.707	0.951	1.519	0.708	0.317	1.307	0.327	1.494	1.696	0.816	1.994	1.578	0.276	0.586	0.757	1.008	0.967	1.058	1.054	-0.013	0.866	0.874	-0.077	0.465	0.315	1.013	0.626	0.643	0.438	0.812	0.649	0.995	1.234	0.819	0.758	1.166	0.78	1.127	-0.65	1.116
00:52:14	0.611	0.084	0.085	0.571	0.53	0.568	-0.041	-0.028	0.378	0.454	0.675	1.604	0.742	0.354	1.514	0.375	1.431	1.654	0.823	1.199	1.894	0.282	0.743	0.638	1.149	1.093	1.061	0.866	-0.039	0.474	0.517	0.07	0.435	0.583	1.17	0.706	0.862	0.444	0.756	0.459	1.024	1.275	0.867	0.789	1.697	0.835	0.722	-0.608	1.076
00:53:24	0.641	0.215	0.417	0.683	0.569	0.511	-0.036	-0.078	0.604	0.543	0.716	1.986	0.756	0.373	1.568	0.47	2.005	2.434	1.325	1.37	1.69	0.798	0.474	0.545	1.136	1.039	1.182	1.008	0.026	0.828	1.015	0.277	0.557	0.282	1.124	0.745	0.77	0.297	0.715	0.891	0.922	1.264	0.851	0.693	0.528	0.845	1.178	-0.604	1.038
00:54:34	0.622	0.369	0.314	0.478	0.248	0.528	-0.359	-0.409	0.572	0.403	0.529	1.244	0.608	0.224	1.575	0.767	1.248	1.414	0.669	1.595	1.442	0.079	0.56	0.487	0.97	1.01	1.12	0.936	-0.006	0.748	0.919	-0.031	0.431	0.305	1.02	0.601	0.685	0.274	1.143	0.531	0.964	1.218	0.812	0.953	1.143	0.791	1.583	-0.682	0.842
00:55:44	0.426	0.185	0.09	0.188	0.128	0.251	-0.23	-0.366	0.245	0.348	0.99	1.093	0.523	0.098	1.169	0.274	1.302	0.608	0.418	0.905	0.692	0.065	0.313	0.603	0.806	0.78	0.98	0.643	-0.001	0.522	0.851	-0.057	0.324	0.353	0.766	0.444	0.498	0.035	0.554	0.189	0.715	1.024	0.644	0.289	0.461	0.555	1.071	-0.864	0.805
00:56:54	0.556	0.383	0.244	0.522	0.383	0.523	-0.077	-0.135	0.403	0.536	0.925	1.272	0.664	0.307	1.423	0.597	1.444	1.547	1.205	1.829	1.613	-0.005	0.78	0.558	1.017	1.084	1.157	1.044	0.013	0.734	1.034	0.373	0.589	0.543	1.132	0.674	0.675	0.243	1.137	0.809	0.931	1.246	0.806	0.512	0.548	0.799	1.138	-0.625	1.023
00:58:04	0.704	0.418	0.919	0.673	0.439	0.77	-0.254	-0.541	0.488	0.717	1.149	1.206	0.684	0.295	1.195	0.686	1.779	1.704	0.938	1.695	1.515	0.188	1.089	0.602	0.959	1.042	1.202	1.089	0.057	0.946	0.874	0.274	1.167	0.607	1.04	0.746	0.855	0.282	1.208	1.073	1.155	1.303	1.038	0.608	0.594	1.028	1.161	-0.578	0.992
00:59:14	0.59	0.288	0.067	0.876	0.24	0.629	-0.287	-0.502	0.664	0.689	0.732	1.029	0.545	0.227	1.164	0.631	1.367	1.219	1.168	2.206	1.52	0.166	1.165	0.654	0.85	0.96	1.121	0.951	-0.015	0.797	0.945	0.153	1.149	0.361	0.842	0.772	0.819	0.197	0.655	0.374	0.972	1.237	0.962	0.437	0.372	0.974	1.739	-0.647	0.974
01:00:24	0.521	0.476	-0.019	0.378	0.315	0.313	-0.112	-0.19	0.588	0.609	1.162	1.108	0.49	0.174	1.133	0.545	1.239	1.398	1.06	1.964	1.559	0.039	1.085	0.663	0.681	0.834	1.019	0.865	-0.084	0.722	1.075	-0.138	1.171	0.581	0.981	0.665	0.569	0.493	0.651	0.437	0.919	1.014	0.662	0.488	0.375	0.667	0.966	-0.702	0.805
01:01:34	0.493	0.271	0.048	0.868	0.218	0.638	-0.18	-0.416	0.649	0.658	0.639	1.104	0.559	0.234	1.151	0.481	1.47	1.429	1.199	1.61	1.445	0.415	1.408	0.843	0.875	0.998	1.151	0.98	-0.134	0.829	1.029	0.262	1.09	0.477	0.986	0.76	0.608	0.27	0.7	0.377	0.778	1.213	0.759	0.224	0.503	0.771	0.934	-0.656	0.64
01:02:44	0.302	-0.204	-0.254	0.105	-0.05	0.181	-0.423	-0.504	0.382	0.31	0.636	0.656	0.245	0.027	0.971	0.434	0.976	1.099	0.729	0.964	1.129	0.392	0.782	0.653	0.666	0.708	0.903	0.567	-0.374	0.528	0.685	-0.228	0.94	0.094	0.686	0.427	0.384	-0.103	0.484	0.194	0.613	0.972	0.589	0.018	0.293	0.587	0.034	-0.907	0.407
01:03:54	0.538	0.362	0.281	0.783	0.334	0.45	-0.391	-0.687	0.467	0.268	0.546	0.949	0.523	0.124	0.874	0.458	1.099	1.195	1.04	2.153	1.36	0.484	0.99	0.939	0.802	0.923	1.066	0.716	-0.034	0.622	0.762	0.142	0.932	0.113	0.697	0.64	0.562	0.475	0.586	0.488	0.865	0.943	0.656	0.495	0.334	0.741	0.504	-0.74	0.428
01:05:04	0.315	-0.063	0.331	0.545	0.565	0.347	-0.423	-0.549	0.482	0.494	0.288	1.048	0.34	0.036	1.132	0.446	1.235	1.269	0.678	1.568	1.474	0.574	0.726	0.827	0.599	0.742	0.955	0.595	-0.188	0.383	0.692	0.187	0.762	-0.059	0.518	0.626	0.46	0.297	0.51	0.503	0.645	0.83	0.597	0.44	0.266	0.666	0.345	-0.835	0.501
01:06:14	0.402	0.053	0.191	0.69	0.479	0.726	-0.32	-0.672	0.496	0.48	0.723	0.844	0.261	0.052	0.936	0.329	1.294	1.34	0.79	1.471	0.953	0.721	1.034	0.731	0.651	0.868	1.046	0.772	-0.066	0.571	0.923	0.033	0.998	0.142	0.891	0.656	0.509	0.297	0.875	0.543	0.809	0.799	0.583	0.392	0.472	0.624	0.303	-0.777	0.55
01:07:24	0.623	0.451	0.848	0.773	0.669	0.586	-0.442	-0.673	0.517	0.262	0.686	0.974	0.355	0.19	1.057	0.398	1.627	1.798	0.863	1.444	1.434	0.549	0.916	1.02	0.753	0.944	1.163	0.989	0.002	0.684	0.967	0.245	1.182	0.072	1.086	0.908	0.641	0.353	0.974	0.527	0.751	0.821	0.71	0.567	0.466	0.818	0.675	-0.656	0.723
01:08:34	0.376	0.486	0.29	0.471	0.775	0.366	-0.525	-0.743	0.641	0.522	0.641	0.658	0.366	0.009	0.855	0.432	0.925	1.281	0.613	0.807	0.923	0.794	0.322	0.956	0.588	0.749	0.987	0.645	-0.181	0.535	0.826	0.475	0.59	-0.042	0.741	0.61	0.496	0.348	0.526	0.53	0.844	1.039	0.809	0.167	0.373	0.611	0.637	-0.816	0.497
01:09:44	0.658	0.231	0.287	0.462	0.984	0.715	-0.148	-0.276	0.743	0.642	1.04	1.08	0.617	0.297	1.124	0.675	1.35	1.536	1.001	1.225	1.516	0.993	0.739	1.216	0.847	0.964	1.183	0.877	0.019	0.769	0.989	0.407	1.102	0.228	0.997	1.005	0.71	0.437	0.758	0.636	0.913	1.203	0.938	0.46	0.705	0.824	0.987	-0.571	0.8
01:10:54	0.432	-0.097	0.331	0.243	0.667	0.436	-0.482	-0.533	0.384	0.348	0.461	0.835	0.367	0.021	0.955	0.273	0.979	1.193	0.914	1.196	1.009	0.768	0.49	0.941	0.593	0.707	0.972	0.862	-0.22	0.483	0.851	0.062	0.947	0.161	0.922	0.864	0.472	0.242	0.429	0.387	0.633	0.711	0.69	0.219	0.293	0.517	0.603	-0.826	0.656
01:12:04	0.475	-0.128	0.423	0.543	0.343	0.539	-0.841	-0.873	0.681	0.355	1	0.692	0.347	0.009	0.779	0.295	0.877	1.107	0.692	0.74	0.881	0.37	0.294	0.805	0.516	0.634	0.937	0.664	-0.121	0.511	0.818	0.057	0.656	0.472	0.498	0.826	0.472	0.328	0.441	0.217	0.739	0.791	0.784	0.395	0.249	0.639	0.356	-0.832	0.506
23:00:00	-0.399	-0.552	0.171	-0.017	0.209	-0.052	-1.301	-1.233	-0.264	0.078	-0.226	-0.275	-0.766	-0.718	-0.387	-0.113	-0.253	-0.21	-0.774	-0.366	-0.254	-0.766	-0.409	-0.273	-0.349	-0.32	0.269	-0.184	-0.596	-0.242	0.2	0.1	0.08	0.162	-0.423	-0.281	-0.219	0.33	0.2	0.411	0.023	-0.009	-0.114	0.226	-0.212	-0.152	-0.45	-1.221	0.078
23:01:00	-0.275	-0.149	0.058	0.377	0.308	-0.272	-1.184	-1.127	-0.376	-0.084	-0.011	-0.087	-0.567	-0.577	-0.263	0.026	-0.17	-0.163	-0.659	-0.245	-0.282	-0.469	-0.097	-0.196	-0.284	-0.137	0.287	-0.139	0.107	-0.106	0.366	0.439	0.034	0.44	-0.179	-0.249	-0.064	0.477	0.124	0.509	0.104	0.088	-0.064	0.056	-0.049	-0.198	-0.305	-1.126	0.266
23:02:00	0.144	-0.297	-0.28	-0.026	0.046	-0.138	-1.087	-1.022	-0.1	0.09	0.172	0.224	-0.34	-0.388	0.023	0.147	0.068	0.095	-0.472	-0.042	-0.03	-0.113	-0.021	0.017	-0.188	-0.093	0.635	0.1	0.244	-0.032	0.372	0.637	0.278	0.554	-0.103	-0.032	0.101	0.629	0.519	0.7	0.422	0.317	0.165	0.496	0.12	0.005	-0.127	-0.935	0.442
[truncated: 46 more columns]

## Sheet: K. pfaffi
	A02	A03	A04	A05	A06	A07	A08	A09	A10	A11	A12	B01	B02	B03	B04	B05	B06	B07	B08	B09	B10	B11	B12	C01	C02	C03	C04	C05	C06	C07	C08	C09	C10	C11	C12	D01	D02	D03	D04	D05	D06	D07	D08	D09	D10	D11	D12	E01	E02
Time	Tween80	N-Acetyl-D-Galactosamine	N-Acetyl-D-Glucosamine	N-Acetyl-D-Mannosamine	Adonitol	Amygdalin	D-Arabinose	L-Arabinose	D-Arabitol	Arbutin	D-Cellobiose	α-Cyclodextrin	β-Cyclodextrin	Dextrin	i-Erythritol	D-Fructose	L-Fucose	D-Galactose	D-GalacturonicAcid	Gentiobiose	D-GluconicAcid	D-Glucosamine	α-D-Glucose	Glucose-1-Phosphate	Glucuronamide	D-GlucuronicAcid	Glycerol	Glycogen	m-Inositol	2-Keto-D-GluconicAcid	α-D-Lactose	Lactulose	Maltitol	1Maltose	Maltotriose	D-Mannitol	D-Mannose	D-Melezitose	D-Melibiose	α-Methyl-D-Galactoside	β-Methyl-D-Galactoside	α-Methyl-D-Glucose	β-Methyl-D-Glucose	Palatinose	D-PsicoseD-Fructose	D-Raffinose	L-Rhamnose	D-Ribose	Salicin
00:00:00	0.379	0.029	0.139	0.078	0.432	0.626	-0.312	-0.16	0.654	0.482	0.596	0.406	0.29	0.587	0.15	0.173	0.106	0.079	0.127	0.311	0.742	0.079	0.181	0.295	0.562	0.079	0.294	0.645	0.23	-0.04	0.307	0.181	0.177	0.198	0.782	0.376	0.335	0.377	0.292	0.208	0.423	0.289	0.258	0.179	0.21	0.19	0.275	-0.553	0.265
00:01:08	0.499	0.059	0.1	0.303	0.438	0.672	-0.186	-0.154	0.524	0.47	0.517	0.331	0.316	0.597	0.117	0.186	0.117	0.119	0.148	0.297	1.395	0.129	0.206	0.364	0.602	0.195	0.305	0.633	0.213	-0.011	0.353	0.152	0.185	0.132	0.888	0.477	0.24	0.384	0.302	0.144	0.347	0.282	0.25	0.101	0.249	0.39	0.197	-0.59	0.278
00:02:16	0.486	-0.002	0.092	0.411	0.612	0.665	-0.333	-0.29	0.586	0.708	0.486	0.364	0.317	0.604	0.173	0.166	0.102	0.107	0.188	0.419	1.325	0.122	0.365	0.384	0.695	0.146	0.389	0.651	0.213	-0.043	0.308	0.152	0.172	0.146	0.989	0.497	0.396	0.36	0.368	0.329	0.482	0.34	0.231	0.204	0.225	0.794	0.213	-0.653	0.432
00:03:24	0.411	0.17	0.038	0.295	0.437	0.611	-0.248	-0.364	0.463	0.655	0.536	0.394	0.313	0.606	0.155	0.175	0.119	0.171	0.213	0.31	0.929	0.184	0.346	0.349	0.741	0.093	0.649	0.658	0.388	-0.051	0.41	0.157	0.109	0.194	1.237	0.499	0.453	0.325	0.332	0.179	0.271	0.447	0.304	0.216	0.237	1.044	0.253	-0.689	0.289
00:05:12	0.479	0.071	0.11	0.168	0.58	0.613	-0.293	-0.269	0.469	0.435	0.401	0.308	0.309	0.522	0.16	0.179	0.107	0.177	0.13	0.367	0.987	0.124	0.429	0.398	0.849	0.088	0.653	0.638	0.409	-0.076	0.417	0.124	0.107	0.214	1.417	0.459	0.481	0.331	0.34	0.293	0.364	0.574	0.381	0.255	0.28	0.498	0.098	-0.738	0.47
00:08:58	1.06	0.367	0.426	0.468	0.865	0.899	-0.665	-0.565	1.421	1.41	1.26	0.877	0.041	0.414	0.255	0.371	1.149	0.495	1.019	0.845	1.467	0.812	1.522	0.666	0.543	0.32	0.387	0.44	0.47	0.323	0.515	0.94	1.015	1.175	1.25	0.611	0.873	0.64	0.758	0.582	1.015	0.569	0.757	1.221	1.511	1.297	1.873	-1.099	0.826
00:10:09	0.998	0.477	0.579	0.595	0.934	0.809	-0.103	-0.269	1.26	1.272	1.049	1.357	0.239	0.386	0.442	0.536	1.142	0.967	1.206	0.994	1.786	0.912	1.232	0.817	0.634	0.389	0.606	0.569	0.628	0.414	0.896	1.108	1.018	1.186	1.264	0.679	0.949	0.669	0.762	0.622	0.96	0.428	0.576	1.13	1.306	1.197	1.942	-1.074	0.979
00:11:19	0.962	0.454	0.562	0.508	0.994	0.874	0.168	-0.108	0.969	1.234	0.813	0.596	0.236	0.452	0.338	0.691	1.12	0.618	1.194	0.814	1.279	0.611	1.021	0.841	0.762	0.498	0.621	0.587	0.67	0.564	0.975	1.192	0.988	1.082	1.118	0.725	0.801	0.736	0.605	0.566	0.816	0.488	0.545	1.035	1.263	1.261	2.08	-1.048	0.899
00:12:29	0.958	0.278	0.63	0.607	1.177	0.871	-0.131	-0.126	0.981	1.106	0.993	0.708	0.399	0.483	0.49	0.824	0.878	0.694	1.331	0.935	1.305	0.698	1.12	0.831	0.524	0.356	0.58	0.558	0.616	0.488	0.996	1.09	0.828	0.769	1	0.775	0.836	0.699	0.574	0.783	0.797	0.461	0.52	0.89	1.166	0.95	1.79	-0.999	0.853
00:13:40	1.239	0.483	0.71	0.694	0.992	0.606	-0.144	-0.288	0.908	1.079	0.881	0.905	0.548	0.469	0.66	0.834	1.131	0.684	1.162	0.778	1.038	0.937	1.126	0.859	0.662	0.444	0.794	0.559	0.795	0.603	1.11	1.07	0.896	0.892	1.061	0.821	0.86	0.791	0.672	0.956	0.976	0.527	0.563	0.981	1.128	1.011	1.339	-1.044	0.933
00:14:50	1.152	0.525	0.72	0.621	0.799	0.605	-0.574	-0.405	1.172	1.38	0.989	0.844	0.638	0.485	0.74	1.072	1.293	0.708	1.236	0.797	0.889	0.913	1.049	0.879	0.794	0.43	0.927	0.627	0.88	0.76	1.219	1.064	0.921	0.939	1.002	0.86	0.801	0.812	0.663	1.243	0.979	0.588	0.6	0.902	1.106	1.04	1.454	-1.035	0.96
00:16:00	1.003	0.724	0.793	0.611	1.509	0.649	-0.333	-0.227	1.175	1.062	0.891	1.159	0.679	0.442	0.928	1.102	1.137	0.659	1.039	0.932	1.113	0.928	1.277	0.85	0.802	0.462	0.886	0.564	0.912	0.733	0.969	0.922	0.813	0.806	0.887	0.848	0.905	0.795	0.653	1.062	0.813	0.473	0.489	0.814	1.012	0.786	1.401	-1.026	0.949
00:17:10	1.174	0.47	0.977	0.79	1.046	0.645	-0.558	-0.543	0.984	1.253	0.926	0.674	0.431	0.453	0.818	1.051	1.206	0.618	1.203	0.715	0.763	1.012	1.025	0.864	0.841	0.486	0.856	0.652	0.845	0.747	1.083	0.974	0.763	0.877	1.015	0.898	0.878	0.794	0.736	1.071	0.875	0.496	0.704	0.781	1.022	0.921	1.486	-0.985	0.921
00:18:20	0.972	0.545	0.723	0.559	0.791	0.628	-0.629	-0.453	1.185	1.217	0.935	1.091	0.595	0.558	0.845	1.002	1.111	0.647	1.258	0.681	0.869	0.974	1.039	0.728	0.733	0.499	0.933	0.711	0.917	0.72	1.178	0.928	0.943	0.936	1.012	0.882	0.884	0.801	0.8	1.192	0.747	0.516	0.666	0.661	0.944	0.847	1.562	-1.007	0.949
00:19:30	1.234	0.707	1.094	1.072	1.4	1.088	-0.396	-0.197	1.231	1.376	1.229	0.771	0.468	0.482	0.746	0.97	1.053	0.648	1.084	0.69	0.877	0.916	1.165	0.861	0.908	0.599	0.916	0.772	0.924	0.753	1.07	1.004	0.912	0.932	1.037	0.787	0.888	0.872	0.807	1.157	0.921	0.579	0.595	0.873	1.115	0.964	1.689	-1.051	0.898
00:20:40	0.989	0.601	1.002	0.824	1.145	0.797	-0.701	-0.504	1.244	1.299	1.014	0.813	0.491	0.443	0.9	0.953	1.124	0.646	0.913	0.921	1.018	0.805	1.209	0.882	0.9	0.543	0.879	0.795	0.971	0.734	1.037	0.981	0.791	0.861	0.847	0.825	0.829	0.894	0.785	0.983	0.691	0.486	0.576	0.711	1.051	0.861	1.313	-1.016	0.965
00:21:50	0.884	0.498	1.122	0.946	1.24	0.8	-0.693	-0.459	1.126	1.438	1.196	1.018	0.658	0.744	0.866	0.952	0.96	0.73	1.248	0.855	0.924	0.999	1.521	0.981	0.898	0.743	0.965	0.784	0.969	0.639	0.814	0.823	0.701	0.785	0.794	0.876	0.9	0.839	0.898	1.116	0.857	0.61	0.654	0.978	1.099	0.912	2.262	-0.977	0.909
00:23:00	1.042	0.495	1.01	0.86	1.334	0.646	-0.669	-0.453	1.158	1.351	1.193	0.821	0.782	0.606	0.912	0.716	0.9	0.639	1.034	0.838	0.859	0.92	1.174	0.849	0.89	0.529	0.962	0.836	0.891	0.711	0.99	1.019	0.799	0.898	1.044	0.88	1.029	0.813	0.912	0.989	0.879	0.479	0.549	0.776	0.9	0.88	1.401	-1.025	0.936
00:24:10	0.93	0.967	0.707	0.703	1.029	0.667	-0.537	-0.41	0.954	0.961	0.878	0.987	0.502	0.668	0.938	0.828	1.193	0.743	1.131	0.925	0.91	0.72	1.357	0.66	0.68	0.514	0.877	0.662	0.885	0.442	0.748	0.723	0.572	0.753	0.668	0.896	0.983	0.914	1.034	1.044	0.78	0.554	0.667	0.767	0.907	0.891	1.437	-1.032	0.866
00:25:21	1.109	0.886	1.091	0.955	1.491	0.765	-0.603	-0.353	1.223	1.136	0.885	1.038	0.614	0.526	0.847	0.622	1.107	0.64	0.97	0.88	0.944	0.864	1.234	0.892	1.007	0.712	1.002	0.982	0.908	0.694	0.838	0.754	0.807	0.88	0.734	0.788	0.904	0.901	0.854	0.909	0.69	0.61	0.531	0.713	1.052	0.847	1.535	-1.022	0.94
00:26:31	1.165	0.97	1.088	0.941	1.443	0.667	-0.719	-0.361	1.166	1.396	1.317	0.998	0.578	0.748	0.902	0.722	1.287	0.649	1.198	0.982	0.956	0.961	1.163	0.896	0.911	0.801	1.084	0.928	0.984	0.631	0.83	0.877	0.761	0.907	0.809	0.886	1.002	0.863	0.871	0.945	0.84	0.564	0.637	0.675	0.911	0.839	1.356	-1	0.972
00:27:41	1.121	0.612	1.04	0.913	1.295	0.722	-0.716	-0.259	1.181	1.32	1.311	0.948	0.654	0.731	0.963	0.722	0.864	0.612	1.03	0.843	0.92	0.877	1.36	0.893	1.071	0.795	1.095	1.024	0.933	0.623	0.938	1.083	0.844	0.946	1.061	0.884	0.977	0.86	0.877	1.025	0.833	0.572	0.578	0.743	0.888	0.946	1.533	-1.012	0.915
00:28:51	1.059	0.825	1.007	0.73	1.448	0.748	-0.644	-0.188	1.312	1.318	1.112	1.125	0.671	0.753	0.954	0.775	0.877	0.63	1.056	0.871	0.995	0.89	1.241	0.853	0.704	0.521	0.924	0.819	0.741	0.441	0.612	0.713	0.521	0.71	0.572	0.882	0.939	0.897	0.86	0.794	0.713	0.502	0.555	0.672	0.859	0.856	1.575	-0.998	0.968
00:30:01	0.98	0.955	1.12	0.951	2.077	0.85	-0.498	-0.288	1.063	1.032	0.884	1.198	0.624	0.678	0.839	0.727	0.976	0.705	0.926	0.909	1.15	0.907	1.345	0.914	1.097	0.67	1.023	0.892	0.914	0.647	0.885	0.897	0.811	0.939	0.762	0.884	0.987	0.859	0.947	0.979	0.714	0.584	0.541	0.651	0.861	0.946	1.06	-1.011	0.961
00:31:11	1.241	0.99	1.014	0.972	1.281	0.756	-0.728	-0.395	1.119	1.454	1.209	0.99	0.629	0.8	0.969	0.896	1.24	0.86	1.116	0.79	1.064	0.799	1.096	0.906	1.035	0.702	1.011	0.941	0.899	0.628	0.883	1.02	0.873	0.942	0.907	0.869	0.936	0.895	0.935	0.94	0.827	0.626	0.611	0.648	0.962	0.913	1.773	-0.939	0.913
00:32:21	1.116	0.942	0.979	0.918	1.167	0.828	-0.788	-0.143	1.041	1.355	1.224	1.021	0.57	0.798	0.871	0.706	0.798	0.683	1.04	0.896	0.953	0.783	1.588	0.882	0.945	0.746	0.966	0.968	0.81	0.633	0.81	1.009	0.696	0.769	0.803	0.877	1.046	0.916	0.968	0.87	0.827	0.573	0.668	0.697	0.798	0.813	1.211	-0.896	0.966
00:33:31	1.047	1.011	1.128	0.96	1.417	0.69	-0.626	-0.347	1.096	1.087	0.928	1.059	0.575	0.837	0.837	0.683	1.006	0.702	0.997	0.927	1.026	0.869	1.333	0.912	0.987	0.669	0.952	0.945	0.809	0.611	0.904	0.921	0.767	0.959	0.973	0.89	0.912	0.886	0.911	0.917	0.744	0.615	0.573	0.673	0.757	0.86	1.472	-0.975	0.956
00:34:41	1.131	0.921	1.116	0.961	1.299	0.904	-0.437	-0.197	1.046	1.264	1.211	0.884	0.464	0.713	0.894	0.753	1.132	0.679	0.869	0.848	0.872	0.657	1.015	0.918	0.976	0.643	0.9	0.892	0.747	0.498	0.866	1.018	0.812	0.944	0.829	0.882	0.907	0.861	0.925	0.928	0.739	0.637	0.553	0.687	0.834	0.947	1.589	-0.97	0.961
00:35:52	1.081	0.954	0.905	0.796	1.095	0.932	-0.487	-0.189	1.201	1.376	1.244	0.969	0.568	0.663	0.809	0.652	0.83	0.693	0.962	0.878	1.068	0.806	1.34	0.861	1.032	0.725	0.959	1.069	0.779	0.595	0.867	1.02	0.885	0.972	1.079	0.895	0.979	0.843	0.987	0.919	0.836	0.64	0.637	0.62	0.789	0.799	1.422	-0.963	0.962
00:37:03	1.156	0.895	0.967	0.812	1.51	0.891	-0.573	-0.291	1.072	1.209	0.974	1.13	0.537	0.94	0.754	0.644	0.925	0.691	0.87	0.925	1.032	0.767	1.296	0.935	0.98	0.747	0.901	0.955	0.806	0.471	0.811	0.893	0.856	0.9	0.942	0.885	0.899	0.868	0.811	0.701	0.553	0.514	0.442	0.438	0.557	0.473	1.411	-0.968	0.932
00:38:12	1.2	1.04	0.92	0.744	1.249	0.886	-0.637	-0.234	1.106	1.082	1.019	1.292	0.671	0.861	0.668	0.811	1.158	0.961	1.087	1.03	1.048	0.73	1.223	0.896	1.031	0.619	0.902	0.94	0.781	0.556	0.819	1.034	0.821	0.911	1.01	0.89	0.945	0.887	0.882	0.935	0.823	0.699	0.572	0.704	0.822	0.889	1.583	-0.93	0.96
00:39:22	0.935	0.933	0.957	0.904	1.307	0.794	-0.7	-0.267	1.086	1.25	1.056	0.991	0.506	0.872	0.73	0.626	1.075	0.83	0.95	0.883	1.032	0.731	1.16	0.929	0.998	0.693	0.89	0.847	0.68	0.434	0.726	0.753	0.839	0.906	0.649	0.881	0.948	0.982	0.959	1.033	0.786	0.745	0.701	0.607	0.78	0.862	1.522	-0.96	0.956
00:40:32	1.102	0.956	1.049	0.928	1.396	0.783	-0.867	-0.352	1.166	1.186	1.035	0.967	0.518	0.824	0.681	0.678	1.031	0.789	1.047	0.971	1.009	0.661	1.255	0.866	0.893	0.703	0.861	0.886	0.704	0.404	0.716	0.864	0.802	0.832	0.729	0.883	0.967	0.923	1.011	0.926	0.768	0.711	0.614	0.557	0.757	0.771	1.481	-0.946	0.954
00:41:43	1.021	0.915	1.026	0.753	0.896	1.072	-0.451	-0.179	1.212	1.296	1.267	1.002	0.47	0.821	0.642	0.615	1.01	0.769	0.874	0.832	0.983	0.818	1.135	0.888	0.96	0.657	0.885	0.904	0.745	0.546	0.843	0.971	0.945	0.939	0.921	0.885	0.958	0.985	0.985	0.971	0.843	0.743	0.642	0.642	0.869	0.818	1.531	-0.997	0.965
00:42:53	1.111	0.911	1.026	0.754	1.089	0.89	-0.688	-0.204	1.012	0.982	0.965	1.027	0.488	0.779	0.613	0.661	0.925	0.668	0.855	0.87	1.063	0.766	1.209	0.876	0.928	0.712	0.832	0.916	0.769	0.466	0.862	0.934	0.94	0.908	0.975	0.886	0.965	0.942	0.918	0.868	0.793	0.792	0.659	0.61	0.724	0.719	1.683	-0.977	0.943
00:44:03	0.881	0.738	0.987	0.882	1.143	0.879	-0.635	-0.312	1.08	1.156	1.206	0.931	0.409	0.77	0.57	0.625	1.174	0.678	0.976	0.768	0.87	0.742	1.071	0.883	0.918	0.645	0.865	0.852	0.671	0.358	0.757	0.761	0.822	0.864	0.716	0.885	0.95	0.909	0.942	1.003	0.797	0.851	0.595	0.762	0.882	0.96	1.759	-0.866	0.951
00:45:13	1.069	1.095	1.021	0.86	1.294	1.026	-0.614	-0.23	1.172	1.161	0.986	0.994	0.541	0.789	0.593	0.724	0.913	0.694	0.88	0.761	0.941	0.728	1.174	0.885	0.894	0.598	0.868	0.876	0.743	0.509	0.885	0.845	0.985	0.923	0.872	0.908	0.946	0.962	0.938	0.809	0.695	0.739	0.645	0.608	0.717	0.851	1.618	-0.91	0.95
00:46:23	0.932	1.006	0.906	0.924	1.221	0.883	-0.758	-0.31	1.105	1.059	1.005	1.038	0.605	0.935	0.629	0.75	0.93	0.591	0.915	0.89	0.961	0.794	1.03	0.866	0.934	0.661	0.82	0.8	0.681	0.492	0.81	0.769	0.784	0.903	0.834	0.887	0.961	0.926	0.944	1.011	0.83	0.838	0.643	0.635	0.849	0.878	1.554	-0.867	0.951
00:47:34	1.072	0.752	0.758	0.684	1.095	0.899	-0.459	-0.244	0.999	1.142	1.245	0.954	0.426	0.675	0.531	0.604	0.828	0.635	0.924	0.807	0.89	0.817	1.409	0.868	0.918	0.65	0.841	0.785	0.801	0.424	0.823	0.913	0.825	0.933	0.79	0.879	0.944	0.887	0.881	0.921	0.667	0.65	0.54	0.592	0.754	0.914	1.421	-0.933	0.942
00:48:44	0.935	0.97	0.904	0.719	1.138	0.962	-0.513	-0.245	1.064	1.18	1.033	1.02	0.449	0.823	0.623	0.643	0.817	0.664	0.832	0.87	0.992	0.729	1.225	0.854	0.854	0.57	0.773	0.824	0.765	0.508	0.822	0.978	0.978	0.876	1.008	0.891	0.928	0.863	0.942	0.735	0.698	0.623	0.502	0.548	0.738	0.712	1.274	-0.899	0.948
00:49:54	1.055	0.913	0.683	0.628	0.856	0.927	-0.598	-0.282	0.95	1.133	1.031	0.997	0.485	0.673	0.531	0.612	0.899	0.73	0.92	0.8	0.864	0.72	1.173	0.866	0.94	0.576	0.832	0.849	0.683	0.475	0.95	0.949	0.853	1.014	1.069	0.892	0.95	0.784	0.939	0.924	0.713	0.606	0.555	0.604	0.763	0.898	1.332	-0.923	0.943
00:51:04	0.96	0.724	0.926	0.49	0.929	0.908	-0.549	-0.212	1.059	1.135	0.901	0.993	0.524	0.758	0.619	0.63	0.969	0.733	0.883	0.867	0.917	0.796	1.188	0.868	0.911	0.613	0.87	0.828	0.808	0.507	0.865	0.982	1.057	0.883	1.037	0.886	0.959	0.908	0.921	0.865	0.746	0.818	0.597	0.622	0.791	0.819	1.488	-0.884	0.95
00:52:14	0.989	0.7	0.786	0.563	0.877	0.904	-0.518	-0.36	1.036	1.202	0.987	1.041	0.555	0.72	0.618	0.768	0.798	0.746	0.88	0.919	0.927	0.792	1.141	0.86	0.931	0.655	0.821	0.791	0.711	0.48	0.88	0.882	0.866	0.929	1.096	0.877	0.94	0.825	0.964	0.951	0.797	0.839	0.586	0.564	0.709	0.781	1.571	-0.915	0.933
00:53:24	1	0.901	0.956	0.703	1.113	0.858	-0.609	-0.367	1.087	1.127	1.243	0.974	0.392	0.697	0.59	0.659	1.008	0.625	0.769	0.869	0.827	0.74	1.167	0.884	0.88	0.602	0.87	0.685	0.718	0.414	0.777	0.801	0.798	0.786	0.774	0.883	0.935	0.867	0.936	0.878	0.735	0.938	0.622	0.585	0.729	0.725	1.492	-0.911	0.946
00:54:34	0.839	0.645	0.762	0.62	0.986	0.949	-0.64	-0.414	1.051	1.087	1.004	1.008	0.439	0.69	0.612	0.714	0.786	0.679	0.845	0.908	0.856	0.669	1.189	0.871	0.813	0.58	0.74	0.735	0.774	0.506	0.736	0.915	0.899	0.839	0.892	0.879	0.95	0.863	0.954	0.891	0.891	0.843	0.67	0.713	0.831	0.802	1.726	-0.877	0.938
00:55:44	0.935	0.924	0.895	0.773	0.857	0.95	-0.539	-0.358	0.97	0.967	0.923	1.004	0.566	0.674	0.603	0.686	0.85	0.744	0.812	0.761	0.835	0.943	1.124	0.866	0.792	0.473	0.763	0.668	0.541	0.402	0.658	0.626	0.547	0.714	0.511	0.883	0.943	0.879	0.962	0.922	0.758	0.861	0.623	0.57	0.801	0.896	1.364	-0.887	0.948
00:56:54	1.046	0.837	0.753	0.603	1.057	1.091	-0.505	-0.439	1.061	1.07	1.043	0.991	0.581	0.667	0.63	0.69	0.836	0.694	0.801	0.773	0.877	0.757	1.182	0.869	0.845	0.558	0.834	0.754	0.67	0.528	0.916	0.827	0.846	0.985	0.736	0.878	0.93	0.868	0.787	0.666	0.569	0.557	0.542	0.52	0.627	0.697	1.217	-0.89	0.935
00:58:04	1.003	0.868	1.238	0.723	1.158	0.883	-0.594	-0.389	0.879	0.893	0.811	1.15	0.535	0.744	0.707	0.72	0.809	0.857	0.842	0.846	0.761	0.745	1.164	0.867	0.882	0.608	0.841	0.772	0.704	0.436	0.854	0.851	0.714	0.815	0.858	0.889	0.93	0.791	0.953	0.903	0.76	0.936	0.632	0.558	0.709	0.78	1.536	-0.939	0.942
00:59:14	0.931	0.903	0.873	0.741	0.874	0.93	-0.579	-0.446	0.884	0.957	0.908	1.054	0.509	0.711	0.695	0.758	0.787	0.919	0.729	0.867	0.843	0.734	1.099	0.868	0.874	0.596	0.863	0.799	0.74	0.574	0.897	0.782	0.838	0.919	0.845	0.877	0.946	0.846	0.93	0.852	0.683	0.796	0.548	0.547	0.748	0.743	1.279	-0.875	0.942
01:00:24	0.99	0.857	0.911	0.774	1.108	0.965	-0.495	-0.294	1.077	1.037	0.971	0.854	0.413	0.699	0.634	0.644	1.004	0.578	0.794	0.853	0.856	0.687	1.048	0.871	0.888	0.653	0.968	0.77	0.667	0.496	0.769	0.826	0.877	0.851	0.671	0.87	0.952	0.911	0.949	0.833	0.749	0.893	0.626	0.664	0.852	0.915	1.446	-0.877	0.951
01:01:34	0.99	0.709	0.915	0.612	0.887	0.906	-0.567	-0.359	1.009	1.049	1.101	0.975	0.471	0.58	0.641	0.666	0.758	0.612	0.763	0.798	0.818	0.641	1.105	0.855	0.838	0.592	0.825	0.772	0.774	0.492	0.801	0.996	0.908	0.882	0.943	0.872	0.938	0.842	0.927	0.802	0.743	0.765	0.526	0.71	0.848	0.705	1.099	-0.856	0.942
01:02:44	0.972	0.643	0.952	0.681	0.978	0.915	-0.525	-0.44	0.949	0.993	0.86	0.96	0.452	0.601	0.624	0.783	0.916	0.833	0.873	0.883	0.801	0.624	1.011	0.861	0.85	0.639	0.846	0.774	0.783	0.485	0.837	0.958	0.903	0.904	0.911	0.872	0.936	0.868	0.938	0.96	0.831	1.014	0.674	0.663	0.863	0.848	1.6	-0.863	0.927
01:03:54	0.92	0.638	0.809	0.874	1.225	0.876	-0.545	-0.283	0.956	0.979	0.982	1.012	0.502	0.549	0.591	0.635	0.812	0.67	0.789	0.723	0.743	0.791	1.219	0.862	0.793	0.597	0.887	0.806	0.782	0.507	0.948	0.895	0.949	0.964	1.091	0.87	0.931	0.895	0.934	0.929	0.694	0.827	0.608	0.603	0.745	0.875	1.205	-0.882	0.927
01:05:04	0.998	0.793	0.81	0.615	1.079	0.891	-0.475	-0.504	1.001	0.942	0.901	0.98	0.513	0.599	0.644	0.692	0.847	0.678	0.747	0.749	0.831	0.692	1.121	0.854	0.851	0.568	0.864	0.777	0.67	0.499	0.817	0.817	1	0.951	0.696	0.869	0.931	0.848	0.948	0.84	0.7	0.803	0.607	0.584	0.768	0.81	1.115	-0.88	0.939
01:06:14	0.904	0.736	0.814	0.79	1.033	0.875	-0.584	-0.38	0.97	1.003	0.89	1.026	0.57	0.732	0.84	0.713	0.956	0.825	0.823	0.942	0.756	0.608	0.996	0.867	0.853	0.63	0.854	0.755	0.736	0.485	0.737	0.715	0.739	0.889	0.682	0.871	0.935	0.801	0.952	0.704	0.744	0.917	0.621	0.694	0.82	0.874	1.905	-0.836	0.934
01:07:24	0.878	0.812	0.935	0.809	1.014	0.865	-0.619	-0.38	0.966	0.947	0.877	1.007	0.466	0.619	0.633	0.634	0.847	0.705	0.834	0.766	0.826	0.629	1.034	0.865	0.784	0.551	0.888	0.772	0.697	0.418	0.846	0.733	0.837	0.854	0.785	0.873	0.933	0.865	0.888	0.75	0.659	0.76	0.704	0.526	0.728	0.831	1.126	-0.871	0.93
01:08:34	0.968	0.803	0.899	0.692	0.982	0.867	-0.699	-0.594	0.701	0.738	0.719	1.063	0.474	0.676	0.67	0.694	0.888	0.676	0.76	0.782	0.797	0.574	1.069	0.859	0.844	0.611	0.865	0.74	0.698	0.463	0.719	0.763	0.822	0.766	0.723	0.848	0.917	0.813	0.906	0.749	0.731	0.876	0.64	0.547	0.681	0.586	1.118	-0.863	0.924
01:09:44	0.901	0.816	0.94	0.77	0.864	0.716	-0.763	-0.613	0.785	0.734	0.733	1.148	0.463	0.676	0.629	0.68	0.785	0.831	1.009	0.951	0.864	0.761	1.108	0.895	0.904	0.585	0.87	0.754	0.656	0.454	0.764	0.798	0.817	0.921	0.736	0.879	0.91	0.827	0.923	0.865	0.737	0.789	0.752	0.627	0.718	0.821	1.554	-0.899	0.919
01:10:54	0.962	0.796	1.021	0.833	0.971	0.864	-0.589	-0.374	0.976	0.971	0.842	0.96	0.385	0.474	0.565	0.587	0.906	0.629	0.68	0.773	0.745	0.579	0.977	0.779	0.842	0.549	0.911	0.814	0.663	0.497	0.765	0.645	0.727	0.902	0.581	0.874	0.915	0.818	0.93	0.895	0.773	0.887	0.695	0.605	0.795	0.875	1.147	-0.844	0.925
01:12:04	0.93	0.74	0.803	0.685	0.975	0.872	-0.577	-0.435	1.036	0.883	0.855	0.99	0.455	0.598	0.702	0.599	0.782	0.732	0.711	0.759	0.865	0.636	1.083	0.844	0.81	0.574	0.871	0.779	0.757	0.484	0.834	0.824	1.016	0.834	0.67	0.865	0.938	0.794	0.924	0.681	0.724	0.76	0.544	0.526	0.675	0.748	1.156	-0.869	0.938
23:00:00	0.073	-0.2	-0.069	-0.169	0.017	0.074	-1.08	-0.804	0.557	0.606	0.287	-0.091	-0.481	-0.394	-0.328	-0.186	-0.329	-0.267	-0.391	-0.206	-0.27	-0.516	-0.184	-0.242	-0.239	-0.525	-0.147	-0.147	-0.185	-0.195	-0.09	-0.098	-0.133	-0.143	-0.079	-0.285	-0.228	-0.104	-0.123	-0.078	-0.053	-0.174	-0.226	-0.377	-0.23	-0.158	-0.228	-1.205	-0.227
23:01:00	0.185	-0.049	0.189	0.076	0.169	0.086	-0.94	-0.815	0.43	0.719	0.33	-0.074	-0.44	-0.322	-0.164	-0.089	-0.226	-0.254	-0.297	0.039	-0.17	-0.465	-0.108	-0.092	-0.098	-0.351	0.003	-0.01	0.007	-0.02	-0.076	0.068	-0.069	-0.085	0.084	-0.196	-0.139	-0.01	0.016	-0.03	0.066	-0.129	-0.049	-0.244	-0.09	-0.035	-0.02	-1.163	-0.136
23:02:00	0.133	-0.024	0.15	-0.047	0.157	0.056	-0.971	-0.941	0.227	0.279	0.147	-0.1	-0.455	-0.453	-0.221	-0.156	-0.12	-0.225	-0.275	0.212	0.052	-0.267	0.076	0.012	-0.166	-0.404	0.038	-0.019	-0.018	0.007	-0.062	0.028	-0.034	0.027	0.001	-0.207	-0.146	-0.028	-0.029	-0.022	0.12	-0.185	-0.12	-0.302	-0.215	0.002	-0.118	-1.152	-0.169
[truncated: 46 more columns]

## Sheet: CrCDH_A
	A02	A03	A04	A05	A06	A07	A08	A09	A10	A11	A12	B01	B02	B03	B04	B05	B06	B07	B08	B09	B10	B11	B12	C01	C02	C03	C04	C05	C06	C07	C08	C09	C10	C11	C12	D01	D02	D03	D04	D05	D06	D07	D08	D09	D10	D11	D12	E01	E02
	Tween80	N-Acetyl-D-Galactosamine	N-Acetyl-D-Glucosamine	N-Acetyl-D-Mannosamine	Adonitol	Amygdalin	D-Arabinose	L-Arabinose	D-Arabitol	Arbutin	D-Cellobiose	α-Cyclodextrin	β-Cyclodextrin	Dextrin	i-Erythritol	D-Fructose	L-Fucose	D-Galactose	D-GalacturonicAcid	Gentiobiose	D-GluconicAcid	D-Glucosamine	α-D-Glucose	Glucose-1-Phosphate	Glucuronamide	D-GlucuronicAcid	Glycerol	Glycogen	m-Inositol	2-Keto-D-GluconicAcid	α-D-Lactose	Lactulose	Maltitol	1Maltose	Maltotriose	D-Mannitol	D-Mannose	D-Melezitose	D-Melibiose	α-Methyl-D-Galactoside	β-Methyl-D-Galactoside	α-Methyl-D-Glucose	β-Methyl-D-Glucose	Palatinose	D-PsicoseD-Fructose	D-Raffinose	L-Rhamnose	D-Ribose	Salicin
00:00:00	0.281	0.581	2.405	0.489	0.756	0.248	0.174	0.303	0.192	0.175	0.068	0.195	0.127	0.216	0.208	0.215	0.185	0.238	0.499	0.125	0.147	0.417	0.199	0.515	0.255	0.118	0.156	0.361	0.97	0.426	0.211	0.543	0.209	0.217	0.294	0.853	0.258	0.234	0.259	0.494	0.291	0.468	0.772	0.428	0.355	0.473	0.554	0.188	0.194
00:01:08	0.267	0.483	3.352	0.377	0.85	0.303	0.096	0.24	0.193	0.162	0.065	0.153	0.012	0.095	0.112	0.127	0.105	0.191	0.428	0.16	0.155	0.412	0.215	0.421	0.114	0.113	0.204	0.24	0.961	0.475	0.133	0.378	0.197	0.203	0.211	0.717	0.371	0.322	0.264	0.624	0.413	0.477	0.856	0.432	0.444	0.494	0.655	0.347	0.205
00:02:16	0.239	0.257	2.171	0.281	0.643	0.141	0.044	0.196	0.177	0.16	0.047	0.102	0.034	0.169	0.123	0.152	0.126	0.149	0.456	0.146	0.146	0.426	0.337	0.412	0.103	0.076	0.108	0.243	0.809	0.383	0.25	0.326	0.181	0.324	0.265	0.447	0.173	0.255	0.29	0.534	0.406	0.41	0.89	0.339	0.427	0.577	0.36	0.184	0.203
00:03:24	0.915	0.808	2.609	0.85	0.466	0.766	0.703	0.72	0.709	0.887	0.783	0.994	0.826	0.776	0.897	0.846	0.779	0.873	0.99	0.835	0.668	1.037	0.504	1.365	1.366	1.353	0.885	1.059	0.747	1.019	0.87	1	0.897	0.894	0.911	1.102	1.372	1.381	1.466	1.327	1.265	1.236	1.142	1.359	1.29	0.896	0.236	1.195	1.269
00:05:12	0.886	0.751	2.354	0.835	0.552	0.717	0.71	0.687	0.719	0.643	0.749	1.067	0.893	1.161	0.973	0.931	0.858	0.904	0.917	0.638	0.811	1.007	0.419	1.367	1.276	1.097	0.962	1.012	0.761	1.018	0.857	1.002	0.905	0.901	0.921	0.971	1.402	1.397	1.419	1.409	1.341	1.116	1.01	1.151	1.188	0.897	0.135	1.088	1.109
00:08:58	1.038	0.886	2.525	0.958	0.518	0.752	0.78	0.771	0.707	0.538	0.767	1.063	0.924	1.131	0.99	0.89	0.863	0.885	0.963	0.774	0.621	0.999	0.618	1.315	1.163	1.228	0.976	1.046	0.761	1.009	0.889	1.014	0.896	0.898	0.915	0.924	1.397	1.37	1.389	1.358	1.153	0.877	1.156	1.116	1.161	0.893	0.046	1.022	0.934
00:10:09	0.843	0.903	2.335	0.956	0.605	0.742	0.78	0.769	0.799	0.534	0.791	0.987	0.933	1.077	0.976	0.958	0.856	0.879	0.949	0.675	0.65	1.003	0.785	1.025	1.036	1.049	0.95	1.011	0.756	0.996	0.849	1	0.893	0.898	0.907	0.904	1.403	1.389	1.421	1.369	1.161	1.247	1.054	1.041	1.064	0.893	-0.02	1.249	1.243
00:11:19	0.955	0.925	2.354	0.938	0.655	0.708	0.807	0.739	0.671	0.546	0.797	1.04	0.847	1.116	0.978	0.952	0.859	0.871	0.994	0.772	0.702	1.022	0.871	0.939	0.995	1.106	1.024	1.104	0.776	0.994	0.847	1.006	0.907	0.894	0.898	0.849	1.366	1.301	1.359	1.35	1.26	1.104	1.18	0.954	0.989	0.905	-0.052	1.196	0.829
00:12:29	1.162	0.964	2.515	1.002	0.66	0.796	0.804	0.829	0.745	0.646	0.78	0.917	0.888	1.115	0.944	0.951	0.867	0.879	0.952	0.758	0.703	1.01	0.778	1.054	1.146	1.096	0.96	1.086	0.82	1.017	0.848	1.016	0.904	0.893	0.899	0.538	1.19	1.172	1.146	1.238	1.174	1.098	0.98	0.881	0.92	0.91	-0.074	1.025	0.95
00:13:40	1.262	1	2.323	0.995	0.666	0.823	0.817	0.833	0.76	0.543	0.771	0.933	0.9	1.084	0.989	0.91	0.859	0.87	0.937	0.69	0.813	1.006	0.544	0.958	0.956	1.126	1.013	1.073	0.777	1.002	0.849	0.988	0.908	0.891	0.906	0.403	0.95	1.138	1.202	1.221	1.012	0.845	1.079	0.922	0.916	0.9	-0.106	0.823	0.864
00:14:50	0.936	0.923	2.042	0.925	0.735	0.808	0.839	0.639	0.776	0.539	0.721	0.944	0.897	1.15	1.01	1.059	0.879	0.866	1.023	0.739	0.703	0.986	0.632	0.919	0.994	1.097	0.947	1.092	0.749	1.026	0.917	1.009	0.894	0.897	0.914	0.634	1.172	1.291	1.399	1.273	1.217	0.858	1.205	0.965	1.039	0.905	-0.122	1.048	1.255
00:16:00	0.583	0.491	0.624	0.591	0.782	0.633	0.811	0.341	0.746	0.832	0.618	0.88	1.233	0.674	0.787	0.802	0.861	0.774	0.822	0.818	0.805	0.757	0.768	0.801	0.95	0.871	0.89	0.704	0.834	0.597	0.686	0.789	0.906	0.691	0.814	0.938	0.896	0.889	0.884	0.856	0.874	0.866	0.961	0.858	0.826	0.877	0.746	-0.284	0.902
00:17:10	0.639	0.349	0.569	0.454	0.785	0.58	0.81	0.322	0.755	0.82	0.594	0.924	1.078	0.656	0.79	0.799	0.85	0.776	0.822	0.815	0.811	0.75	0.762	0.802	0.943	0.874	0.889	0.722	0.832	0.592	0.668	0.778	0.896	0.648	0.81	1.101	0.923	0.872	0.883	0.844	0.872	0.864	0.948	0.853	0.801	0.849	0.773	-0.453	0.813
00:18:20	0.71	0.393	0.525	0.436	0.791	0.568	0.799	0.312	0.755	0.803	0.569	0.869	1.107	0.666	0.787	0.802	0.87	0.778	0.808	0.809	0.821	0.751	0.741	0.807	0.943	0.853	0.889	0.777	0.834	0.588	0.661	0.79	0.899	0.671	0.794	0.768	0.865	0.872	0.882	0.843	0.874	0.869	0.95	0.844	0.805	0.876	0.738	-0.216	0.997
00:19:30	0.724	0.415	0.512	0.473	0.797	0.573	0.815	0.318	0.769	0.821	0.546	0.965	1.139	0.661	0.805	0.8	0.858	0.761	0.81	0.784	0.738	0.684	0.732	0.791	0.935	0.862	0.896	0.746	0.835	0.587	0.653	0.766	0.88	0.674	0.803	0.983	0.901	0.871	0.895	0.858	0.872	0.872	0.94	0.862	0.803	0.893	0.743	-0.223	0.872
00:20:40	0.627	0.322	0.523	0.48	0.79	0.584	0.816	0.304	0.753	0.821	0.526	0.873	1.036	0.654	0.782	0.794	0.853	0.765	0.806	0.813	0.808	0.734	0.745	0.786	0.934	0.859	0.888	0.809	0.839	0.577	0.645	0.762	0.876	0.681	0.764	0.922	0.891	0.86	0.919	0.85	0.879	0.883	0.938	0.855	0.802	0.875	0.748	-0.447	0.736
00:21:50	0.705	0.465	0.498	0.484	0.791	0.557	0.813	0.289	0.748	0.813	0.52	0.874	1.061	0.659	0.778	0.797	0.856	0.776	0.81	0.796	0.759	0.704	0.676	0.795	0.934	0.866	0.885	0.779	0.837	0.578	0.624	0.759	0.895	0.652	0.742	0.899	0.891	0.872	0.893	0.848	0.881	0.873	0.931	0.855	0.786	0.865	0.692	-0.537	0.828
00:23:00	0.674	0.419	0.528	0.484	0.791	0.61	0.818	0.271	0.749	0.821	0.539	0.868	1.05	0.645	0.766	0.786	0.856	0.763	0.81	0.825	0.735	0.71	0.665	0.746	0.93	0.862	0.889	0.8	0.839	0.574	0.622	0.764	0.906	0.618	0.693	0.829	0.782	0.793	0.891	0.829	0.843	0.865	0.923	0.853	0.77	0.831	0.709	-0.554	0.816
00:24:10	0.744	0.401	0.472	0.486	0.778	0.564	0.81	0.258	0.729	0.801	0.424	0.863	0.995	0.646	0.776	0.791	0.856	0.768	0.807	0.807	0.769	0.72	0.698	0.805	0.925	0.842	0.89	0.797	0.832	0.58	0.605	0.764	0.897	0.642	0.718	0.899	0.887	0.88	0.903	0.847	0.877	0.871	0.928	0.862	0.795	0.85	0.711	-0.525	0.801
00:25:21	0.827	0.488	0.536	0.48	0.785	0.591	0.802	0.247	0.729	0.804	0.483	0.86	1.017	0.641	0.788	0.787	0.853	0.762	0.809	0.805	0.781	0.682	0.659	0.813	0.932	0.851	0.883	0.801	0.851	0.586	0.596	0.757	0.895	0.658	0.72	0.896	0.885	0.875	0.896	0.839	0.873	0.862	0.919	0.856	0.801	0.87	0.604	-0.63	0.841
00:26:31	0.674	0.433	0.511	0.502	0.799	0.571	0.817	0.247	0.7	0.798	0.446	0.877	1.044	0.63	0.775	0.788	0.842	0.76	0.808	0.804	0.743	0.635	0.647	0.818	1.031	0.849	0.888	0.828	0.843	0.568	0.566	0.753	0.908	0.6	0.601	0.893	0.882	0.868	0.909	0.848	0.864	0.883	0.909	0.807	0.729	0.809	0.662	-0.554	0.805
00:27:41	0.663	0.414	0.479	0.529	0.793	0.603	0.809	0.18	0.733	0.814	0.448	0.867	1.009	0.63	0.782	0.779	0.841	0.759	0.802	0.806	0.709	0.689	0.619	0.788	0.916	0.837	0.886	0.859	0.834	0.577	0.569	0.739	0.902	0.617	0.669	0.7	0.835	0.851	0.891	0.848	0.849	0.832	0.922	0.838	0.798	0.891	0.679	-0.654	0.759
00:28:51	0.734	0.386	0.488	0.52	0.785	0.628	0.81	0.168	0.737	0.79	0.432	0.876	1.017	0.634	0.778	0.789	0.862	0.769	0.805	0.813	0.76	0.67	0.655	0.807	0.915	0.846	0.875	0.862	0.85	0.579	0.553	0.745	0.901	0.627	0.679	0.904	0.895	0.851	0.904	0.851	0.882	0.876	0.925	0.833	0.804	0.724	0.646	-0.649	0.786
00:30:01	0.595	0.408	0.518	0.579	0.775	0.679	0.804	0.173	0.734	0.819	0.455	0.862	1.035	0.628	0.764	0.778	0.84	0.761	0.8	0.792	0.683	0.604	0.573	0.785	0.904	0.84	0.888	0.874	0.839	0.57	0.539	0.737	0.893	0.612	0.696	0.945	0.882	0.89	0.902	0.836	0.872	0.881	0.929	0.849	0.794	0.811	0.603	-0.513	0.826
00:31:11	0.761	0.465	0.497	0.463	0.788	0.608	0.815	0.143	0.736	0.831	0.404	0.832	1.024	0.624	0.779	0.778	0.842	0.769	0.811	0.801	0.705	0.573	0.598	0.807	0.907	0.847	0.89	0.873	0.841	0.577	0.532	0.736	0.897	0.61	0.689	0.899	0.888	0.893	0.901	0.888	0.872	0.859	0.918	0.818	0.758	0.763	0.63	-0.601	0.706
00:32:21	0.7	0.375	0.57	0.53	0.792	0.624	0.819	0.134	0.693	0.807	0.416	0.862	0.962	0.614	0.787	0.777	0.843	0.759	0.803	0.798	0.688	0.616	0.607	0.804	0.911	0.852	0.89	0.905	0.835	0.579	0.522	0.729	0.92	0.611	0.655	0.76	0.861	0.881	0.889	0.853	0.865	0.803	0.921	0.807	0.704	0.733	0.635	-0.653	0.689
00:33:31	0.75	0.41	0.397	0.509	0.766	0.59	0.798	-0.001	0.722	0.759	0.351	0.866	0.987	0.628	0.775	0.79	0.853	0.761	0.812	0.813	0.685	0.643	0.638	0.573	0.815	0.85	0.874	0.906	0.841	0.581	0.504	0.729	0.889	0.578	0.641	0.86	0.895	0.898	0.908	0.85	0.87	0.874	0.887	0.848	0.767	0.737	0.625	-0.689	0.724
00:34:41	0.771	0.444	0.509	0.507	0.777	0.61	0.799	0.049	0.72	0.759	0.356	0.783	0.961	0.613	0.761	0.785	0.844	0.755	0.796	0.799	0.676	0.564	0.601	0.815	0.904	0.847	0.882	0.903	0.842	0.577	0.489	0.723	0.906	0.629	0.635	0.804	0.841	0.883	0.896	0.849	0.87	0.87	0.857	0.814	0.773	0.711	0.595	-0.656	0.765
00:35:52	0.745	0.328	0.555	0.532	0.791	0.631	0.806	0.056	0.719	0.763	0.36	0.839	0.969	0.62	0.778	0.78	0.798	0.76	0.792	0.75	0.65	0.58	0.574	0.81	0.889	0.841	0.895	0.897	0.846	0.572	0.469	0.725	0.878	0.587	0.63	0.903	0.843	0.868	0.912	0.87	0.858	0.878	0.917	0.756	0.731	0.74	0.589	-0.605	0.792
00:37:03	0.741	0.418	0.548	0.549	0.782	0.579	0.801	-0.029	0.711	0.736	0.326	0.817	0.978	0.597	0.779	0.777	0.836	0.749	0.811	0.761	0.643	0.587	0.601	0.81	0.916	0.844	0.894	0.906	0.85	0.574	0.478	0.694	0.873	0.598	0.675	0.619	0.759	0.813	0.822	0.789	0.813	0.753	0.894	0.793	0.676	0.71	0.63	-0.711	0.793
00:38:12	0.724	0.384	0.534	0.542	0.785	0.658	0.776	-0.098	0.711	0.716	0.29	0.871	0.992	0.598	0.777	0.795	0.841	0.754	0.8	0.821	0.672	0.532	0.619	0.813	0.908	0.845	0.88	0.899	0.844	0.575	0.465	0.709	0.892	0.598	0.667	0.911	0.885	0.906	0.91	0.823	0.859	0.879	0.931	0.754	0.777	0.726	0.62	-0.745	0.707
00:39:22	0.757	0.439	0.528	0.511	0.781	0.646	0.764	-0.034	0.723	0.746	0.302	0.796	0.956	0.605	0.777	0.775	0.836	0.746	0.798	0.77	0.685	0.573	0.6	0.819	1.116	0.849	0.888	0.896	0.845	0.575	0.45	0.706	0.868	0.576	0.661	0.804	0.868	0.837	0.897	0.849	0.875	0.83	0.919	0.746	0.704	0.708	0.603	-0.691	0.788
00:40:32	0.734	0.462	0.534	0.523	0.788	0.618	0.744	-0.038	0.671	0.742	0.301	0.74	0.783	0.548	0.761	0.727	0.766	0.762	0.749	0.652	0.593	0.525	0.573	0.823	0.898	0.835	0.897	0.902	0.838	0.568	0.435	0.648	0.865	0.595	0.646	0.802	0.881	0.839	0.918	0.861	0.78	0.861	0.878	0.733	0.642	0.721	0.587	-0.721	0.752
00:41:43	0.677	0.402	0.547	0.56	0.769	0.613	0.702	-0.106	0.677	0.73	0.253	0.823	0.959	0.611	0.773	0.787	0.824	0.759	0.789	0.747	0.627	0.591	0.612	0.752	0.873	0.819	0.88	0.891	0.832	0.571	0.427	0.68	0.848	0.583	0.638	0.768	0.905	0.863	0.9	0.849	0.863	0.784	0.924	0.771	0.732	0.725	0.616	-0.759	0.77
00:42:53	0.726	0.367	0.532	0.529	0.78	0.592	0.694	-0.104	0.625	0.712	0.255	0.861	0.934	0.592	0.777	0.781	0.846	0.761	0.796	0.727	0.625	0.587	0.555	0.559	0.732	0.658	0.751	0.901	0.821	0.411	0.262	0.604	0.843	0.514	0.632	0.753	0.871	0.882	0.864	0.79	0.87	0.769	0.875	0.835	0.714	0.674	0.607	-0.701	0.699
00:44:03	0.714	0.474	0.535	0.513	0.786	0.585	0.761	-0.085	0.689	0.753	0.278	0.822	0.916	0.594	0.775	0.787	0.826	0.752	0.806	0.765	0.653	0.576	0.587	0.797	0.894	0.835	0.88	0.907	0.835	0.589	0.387	0.684	0.838	0.538	0.587	0.691	0.722	0.854	0.831	0.825	0.847	0.772	0.822	0.801	0.688	0.713	0.617	-0.672	0.724
00:45:13	0.759	0.44	0.547	0.517	0.782	0.627	0.613	-0.133	0.672	0.7	0.193	0.721	0.929	0.593	0.707	0.781	0.839	0.736	0.775	0.73	0.617	0.526	0.591	0.797	0.879	0.841	0.878	0.907	0.844	0.564	0.4	0.685	0.868	0.571	0.65	0.658	0.758	0.886	0.885	0.775	0.818	0.826	0.789	0.75	0.683	0.638	0.586	-0.712	0.662
00:46:23	0.678	0.438	0.558	0.525	0.777	0.666	0.508	-0.163	0.626	0.702	0.222	0.696	0.899	0.56	0.696	0.781	0.833	0.696	0.761	0.678	0.636	0.529	0.576	0.816	0.879	0.83	0.883	0.902	0.833	0.557	0.363	0.572	0.832	0.53	0.62	0.694	0.78	0.776	0.87	0.75	0.785	0.821	0.724	0.687	0.685	0.635	0.581	-0.725	0.72
00:47:34	0.751	0.587	0.608	0.59	0.786	0.704	0.782	-0.128	0.695	0.705	0.226	0.822	0.945	0.583	0.768	0.782	0.847	0.745	0.785	0.754	0.668	0.545	0.583	0.796	0.874	0.818	0.879	0.9	0.848	0.571	0.368	0.651	0.856	0.586	0.646	0.714	0.729	0.793	0.834	0.709	0.748	0.71	0.726	0.704	0.588	0.607	0.533	-0.725	0.705
00:48:44	0.677	0.503	0.529	0.488	0.772	0.657	0.655	-0.152	0.66	0.734	0.218	0.765	0.767	0.495	0.768	0.742	0.822	0.761	0.78	0.651	0.692	0.517	0.542	0.809	0.855	0.822	0.885	0.884	0.831	0.573	0.35	0.65	0.824	0.549	0.62	0.725	0.843	0.768	0.888	0.78	0.721	0.778	0.868	0.676	0.685	0.671	0.575	-0.734	0.753
00:49:54	0.728	0.537	0.539	0.508	0.779	0.62	0.717	-0.131	0.691	0.746	0.199	0.755	0.774	0.422	0.613	0.693	0.768	0.74	0.721	0.642	0.586	0.537	0.599	0.793	0.879	0.802	0.881	0.903	0.838	0.565	0.34	0.652	0.846	0.565	0.634	0.744	0.8	0.811	0.856	0.754	0.762	0.797	0.728	0.684	0.631	0.64	0.564	-0.728	0.615
00:51:04	0.71	0.419	0.52	0.546	0.777	0.621	0.653	-0.185	0.596	0.689	0.175	0.716	0.802	0.581	0.659	0.779	0.839	0.754	0.775	0.721	0.618	0.53	0.577	0.81	0.844	0.813	0.874	0.9	0.843	0.564	0.318	0.568	0.836	0.535	0.618	0.627	0.642	0.79	0.837	0.659	0.712	0.74	0.736	0.712	0.645	0.647	0.588	-0.705	0.67
00:52:14	0.757	0.452	0.555	0.55	0.77	0.649	0.658	-0.222	0.656	0.672	0.182	0.869	0.883	0.568	0.76	0.777	0.83	0.75	0.776	0.741	0.672	0.544	0.576	0.598	0.87	0.816	0.875	0.903	0.843	0.513	0.283	0.577	0.806	0.544	0.633	0.774	0.872	0.829	0.881	0.833	0.731	0.816	0.895	0.748	0.673	0.701	0.598	-0.7	0.712
00:53:24	0.723	0.448	0.574	0.535	0.747	0.591	0.633	-0.231	0.6	0.688	0.166	0.858	0.842	0.556	0.767	0.78	0.831	0.748	0.783	0.714	0.656	0.544	0.563	0.59	0.856	0.795	0.883	0.885	0.837	0.541	0.289	0.617	0.798	0.533	0.61	0.665	0.875	0.826	0.829	0.828	0.742	0.706	0.847	0.693	0.632	0.688	0.59	-0.783	0.638
00:54:34	0.632	0.524	0.486	0.532	0.787	0.676	0.692	-0.249	0.692	0.755	0.173	0.84	0.782	0.409	0.658	0.779	0.753	0.75	0.733	0.632	0.612	0.506	0.561	0.615	0.838	0.814	0.865	0.89	0.84	0.539	0.286	0.634	0.826	0.559	0.644	0.709	0.901	0.863	0.864	0.808	0.813	0.745	0.906	0.751	0.649	0.652	0.597	-0.761	0.764
00:55:44	0.663	0.419	0.558	0.55	0.722	0.621	0.621	-0.274	0.608	0.666	0.134	0.75	0.727	0.43	0.727	0.727	0.823	0.748	0.756	0.661	0.667	0.481	0.517	0.62	0.821	0.819	0.877	0.896	0.843	0.545	0.26	0.57	0.784	0.56	0.617	0.708	0.871	0.812	0.89	0.819	0.763	0.813	0.888	0.708	0.647	0.691	0.576	-0.754	0.696
00:56:54	0.594	0.37	0.563	0.573	0.745	0.633	0.602	-0.313	0.602	0.658	0.127	0.797	0.828	0.559	0.73	0.772	0.83	0.739	0.758	0.757	0.64	0.532	0.549	0.68	0.844	0.815	0.863	0.906	0.838	0.564	0.237	0.611	0.847	0.556	0.609	0.727	0.783	0.793	0.87	0.756	0.721	0.77	0.773	0.695	0.595	0.673	0.576	-0.787	0.643
00:58:04	0.747	0.49	0.537	0.516	0.782	0.627	0.65	-0.2	0.53	0.686	0.117	0.644	0.685	0.504	0.623	0.72	0.836	0.714	0.738	0.709	0.627	0.494	0.544	0.789	0.856	0.817	0.864	0.891	0.84	0.567	0.235	0.614	0.826	0.498	0.631	0.719	0.795	0.838	0.889	0.788	0.724	0.802	0.814	0.751	0.662	0.685	0.597	-0.701	0.666
00:59:14	0.744	0.493	0.536	0.487	0.768	0.638	0.653	-0.247	0.645	0.684	0.108	0.709	0.732	0.392	0.703	0.714	0.81	0.72	0.767	0.634	0.62	0.505	0.525	0.723	0.831	0.727	0.873	0.892	0.83	0.561	0.217	0.584	0.811	0.539	0.632	0.716	0.863	0.804	0.824	0.782	0.79	0.771	0.837	0.753	0.619	0.682	0.579	-0.781	0.691
01:00:24	0.615	0.447	0.557	0.571	0.697	0.603	0.561	-0.332	0.574	0.632	0.053	0.674	0.642	0.412	0.692	0.695	0.764	0.725	0.753	0.66	0.631	0.501	0.522	0.803	0.839	0.816	0.881	0.897	0.839	0.567	0.182	0.589	0.82	0.533	0.609	0.611	0.682	0.709	0.811	0.684	0.662	0.731	0.723	0.653	0.571	0.696	0.589	-0.733	0.642
01:01:34	0.549	0.537	0.577	0.583	0.778	0.7	0.718	-0.234	0.713	0.727	0.117	0.682	0.67	0.513	0.643	0.759	0.789	0.723	0.714	0.681	0.632	0.511	0.523	0.778	0.857	0.819	0.871	0.893	0.838	0.576	0.006	0.556	0.832	0.537	0.614	0.773	0.817	0.801	0.881	0.775	0.749	0.843	0.824	0.721	0.662	0.686	0.606	-0.68	0.691
01:02:44	0.649	0.534	0.606	0.604	0.779	0.694	0.718	-0.336	0.628	0.662	0.08	0.647	0.529	0.369	0.652	0.693	0.834	0.655	0.721	0.621	0.612	0.482	0.513	0.774	0.829	0.786	0.878	0.888	0.839	0.559	0.172	0.58	0.829	0.543	0.628	0.706	0.764	0.741	0.84	0.754	0.672	0.757	0.776	0.643	0.595	0.644	0.558	-0.649	0.701
01:03:54	0.732	0.432	0.512	0.574	0.709	0.692	0.672	-0.322	0.688	0.717	0.084	0.685	0.668	0.434	0.647	0.752	0.827	0.747	0.747	0.706	0.614	0.483	0.511	0.782	0.837	0.82	0.881	0.889	0.837	0.567	0.168	0.591	0.833	0.549	0.592	0.726	0.859	0.766	0.882	0.813	0.735	0.723	0.784	0.675	0.634	0.66	0.587	-0.759	0.668
01:05:04	0.65	0.454	0.605	0.577	0.701	0.615	0.597	-0.409	0.586	0.639	0.02	0.579	0.472	0.269	0.518	0.572	0.652	0.569	0.646	0.572	0.582	0.481	0.504	0.769	0.813	0.786	0.882	0.89	0.838	0.569	0.135	0.573	0.811	0.524	0.604	0.802	0.834	0.827	0.885	0.792	0.766	0.791	0.84	0.701	0.658	0.664	0.603	-0.762	0.709
01:06:14	0.521	0.411	0.568	0.619	0.696	0.704	0.584	-0.459	0.605	0.591	-0.015	0.56	0.475	0.304	0.501	0.55	0.756	0.599	0.635	0.701	0.669	0.468	0.506	0.74	0.858	0.817	0.889	0.899	0.758	0.56	0.122	0.545	0.818	0.521	0.592	0.745	0.804	0.78	0.885	0.786	0.667	0.823	0.786	0.66	0.626	0.64	0.564	-0.708	0.617
01:07:24	0.698	0.459	0.583	0.573	0.727	0.624	0.605	-0.442	0.593	0.671	0.016	0.648	0.664	0.388	0.541	0.752	0.806	0.644	0.696	0.645	0.558	0.463	0.51	0.701	0.827	0.753	0.881	0.902	0.843	0.564	0.075	0.514	0.815	0.523	0.561	0.692	0.74	0.795	0.851	0.768	0.773	0.828	0.794	0.726	0.646	0.662	0.582	-0.779	0.636
01:08:34	0.576	0.421	0.605	0.577	0.657	0.574	0.587	-0.477	0.592	0.641	0.007	0.651	0.503	0.403	0.554	0.718	0.76	0.7	0.677	0.658	0.619	0.426	0.486	0.66	0.76	0.776	0.837	0.892	0.821	0.56	0.077	0.53	0.789	0.514	0.559	0.739	0.861	0.858	0.889	0.829	0.811	0.817	0.841	0.73	0.658	0.68	0.573	-0.671	0.72
01:09:44	0.616	0.465	0.629	0.583	0.664	0.554	0.601	-0.45	0.61	0.625	-0.009	0.864	0.715	0.531	0.749	0.766	0.825	0.745	0.766	0.68	0.647	0.513	0.545	0.627	0.823	0.775	0.86	0.888	0.833	0.565	0.093	0.546	0.837	0.526	0.587	0.786	0.827	0.807	0.882	0.8	0.815	0.853	0.839	0.725	0.631	0.689	0.586	-0.682	0.668
01:10:54	0.744	0.611	0.539	0.533	0.735	0.569	0.646	-0.44	0.619	0.672	-0.018	0.788	0.508	0.346	0.678	0.691	0.74	0.746	0.734	0.642	0.615	0.457	0.443	0.758	0.826	0.77	0.859	0.89	0.824	0.557	0.083	0.541	0.798	0.535	0.582	0.714	0.804	0.793	0.865	0.803	0.81	0.786	0.829	0.744	0.622	0.703	0.59	-0.685	0.651
01:12:04	0.695	0.541	0.533	0.549	0.678	0.646	0.567	-0.473	0.57	0.672	-0.008	0.726	0.478	0.41	0.621	0.634	0.782	0.711	0.689	0.642	0.601	0.448	0.482	0.747	0.81	0.766	0.728	0.899	0.776	0.509	0.001	0.496	0.781	0.487	0.555	0.701	0.734	0.716	0.839	0.721	0.673	0.798	0.763	0.64	0.611	0.678	0.563	-0.685	0.651
23:00:00	0.285	-0.075	-0.034	-0.061	0.002	0.312	-0.781	-0.817	0.183	0.427	-1.165	0.204	-0.005	-0.405	0.156	0.167	0.14	0.04	-0.055	0.137	0.201	-0.228	-0.526	0.128	0.01	-0.024	0.235	0.225	0.22	-0.043	-1.103	-0.246	0.258	-0.39	-0.668	0.252	0.109	0.228	0.298	0.254	0.256	0.272	0.25	0.06	0.113	0.273	0.111	-0.861	0.269
23:01:00	0.37	0.02	0.181	0.223	0.16	0.255	-0.924	-0.837	0.126	0.3	-1.133	0.211	0.019	-0.386	0.145	0.179	0.159	0.056	-0.052	0.193	0.212	-0.227	-0.571	0.145	0.056	-0.021	0.233	0.181	0.234	-0.029	-1.038	-0.229	0.269	-0.365	-0.635	0.266	0.153	0.242	0.276	0.262	0.238	0.255	0.249	0.056	0.098	0.273	0.115	-0.825	0.398
23:02:00	0.337	0.046	0.101	0.151	0.116	0.317	-0.759	-0.889	0.121	0.296	-0.965	0.162	0.009	-0.406	0.128	0.163	0.15	0.034	-0.063	0.18	0.264	-0.22	-0.568	0.133	0.027	-0.03	0.234	0.22	0.198	-0.044	-1.063	-0.234	0.262	-0.376	-0.662	0.264	0.107	0.225	0.268	0.24	0.218	0.248	0.227	0.048	0.092	0.252	0.094	-0.847	0.309
[truncated: 46 more columns]

## Sheet: CrCDH_B
	A02	A03	A04	A05	A06	A07	A08	A09	A10	A11	A12	B01	B02	B03	B04	B05	B06	B07	B08	B09	B10	B11	B12	C01	C02	C03	C04	C05	C06	C07	C08	C09	C10	C11	C12	D01	D02	D03	D04	D05	D06	D07	D08	D09	D10	D11	D12	E01	E02
	Tween80	N-Acetyl-D-Galactosamine	N-Acetyl-D-Glucosamine	N-Acetyl-D-Mannosamine	Adonitol	Amygdalin	D-Arabinose	L-Arabinose	D-Arabitol	Arbutin	D-Cellobiose	α-Cyclodextrin	β-Cyclodextrin	Dextrin	i-Erythritol	D-Fructose	L-Fucose	D-Galactose	D-GalacturonicAcid	Gentiobiose	D-GluconicAcid	D-Glucosamine	α-D-Glucose	Glucose-1-Phosphate	Glucuronamide	D-GlucuronicAcid	Glycerol	Glycogen	m-Inositol	2-Keto-D-GluconicAcid	α-D-Lactose	Lactulose	Maltitol	1Maltose	Maltotriose	D-Mannitol	D-Mannose	D-Melezitose	D-Melibiose	α-Methyl-D-Galactoside	β-Methyl-D-Galactoside	α-Methyl-D-Glucose	β-Methyl-D-Glucose	Palatinose	D-PsicoseD-Fructose	D-Raffinose	L-Rhamnose	D-Ribose	Salicin
00:00:00	0.435	0.531	0.544	0.787	0.693	0.965	-0.172	-0.096	0.265	0.37	0.654	0.253	0.702	0.532	0.137	0.097	0.246	0.087	0.104	0.298	0.966	0.027	0.125	0.198	0.615	0.124	0.575	0.564	0.336	-0.046	0.314	0.416	0.171	0.189	0.862	0.264	0.366	0.362	0.498	0.339	0.3	0.502	0.272	0.128	0.083	0.536	0.071	-0.749	0.536
00:01:08	0.361	0.741	0.806	1.186	0.742	0.793	-0.195	-0.538	0.708	0.596	0.603	0.244	0.743	0.523	0.134	0.045	0.335	0.207	0.257	0.374	0.864	0.071	0.322	0.204	0.606	0.196	0.619	0.556	0.283	0.011	0.175	0.631	0.204	0.154	1.121	0.126	0.201	0.381	0.452	0.331	0.183	0.485	0.262	0.188	0.011	0.686	0.14	-0.606	0.403
00:02:16	0.439	0.706	0.538	0.92	0.811	0.749	-0.352	-0.417	0.677	0.605	0.604	0.135	0.572	0.495	0.118	0.105	0.2	0.161	0.326	0.324	0.662	0.077	0.168	0.234	0.858	0.241	0.444	0.599	0.195	0.077	0.091	0.375	0.155	0.189	0.852	0.232	0.364	0.353	0.63	0.664	0.395	0.593	0.37	0.08	0.007	0.83	0.108	-0.609	0.502
00:03:24	0.47	0.757	0.571	0.927	0.866	0.744	-0.313	-0.204	0.556	0.522	0.54	0.215	0.553	0.516	0.167	0.039	0.394	0.194	0.147	0.226	0.726	-0.067	0.057	0.257	0.665	0.19	0.445	0.723	0.366	0.093	0.086	0.261	0.191	0.139	1.002	0.395	0.366	0.32	0.564	0.631	0.248	0.639	0.473	0.095	0.116	0.807	0.034	-0.599	0.48
00:05:12	0.481	0.791	0.655	0.956	0.827	0.716	-0.459	-0.305	1.011	0.58	0.56	0.308	0.569	0.51	0.171	0.001	0.385	0.139	0.2	0.344	0.851	0.054	0.187	0.21	0.634	0.36	0.566	0.552	0.285	0.015	0.146	0.716	0.178	0.111	1.376	0.312	0.348	0.277	0.549	0.516	0.279	0.516	0.531	0.103	0.185	0.643	0.131	-0.592	0.467
00:08:58	1.05	0.531	0.433	0.558	0.675	0.597	-0.895	-0.688	0.733	0.604	0.773	0.778	0.208	0.429	0.619	0.543	0.763	0.434	0.762	0.533	0.873	0.412	0.921	0.385	0.732	0.58	0.627	0.962	0.546	0.29	0.341	0.602	0.865	0.897	0.641	0.497	0.804	0.813	0.882	0.777	0.991	0.718	0.937	0.901	1.189	0.971	1.014	-1.102	0.942
00:10:09	1.015	0.84	0.629	0.727	0.58	0.684	-0.293	-0.602	1.079	0.776	0.621	0.785	0.181	0.362	0.543	0.495	0.958	0.561	0.75	0.759	0.867	0.709	0.9	0.853	0.684	0.624	0.829	1.016	0.727	0.403	0.688	0.812	1.164	1.11	0.938	0.531	0.832	1.121	1.177	0.932	1.141	0.877	0.903	1.237	1.095	1.03	0.935	-0.626	0.885
00:11:19	0.976	0.924	0.883	0.906	0.85	0.901	-0.18	-0.536	1.126	0.824	0.959	0.771	0.165	0.341	0.528	0.577	1.108	0.643	0.943	1.036	0.855	0.754	0.953	0.86	0.79	0.749	0.698	1.055	0.769	0.553	0.612	0.898	1.095	0.9	0.831	0.444	0.808	1.267	1.264	0.949	1.157	0.96	0.899	1.215	1.127	0.808	0.851	-0.647	0.974
00:12:29	0.991	1.106	1.061	1.025	1.375	1.045	-0.152	-0.458	0.973	0.902	0.848	0.718	0.281	0.547	0.631	0.706	1.146	0.86	1.202	0.907	0.93	0.725	0.703	0.883	0.779	0.823	0.903	1.148	1.063	0.699	0.53	0.869	1.015	0.982	0.834	0.548	0.846	1.218	1.24	1.04	1.188	1.05	0.93	1.041	1.091	0.937	0.796	-0.571	0.942
00:13:40	1.005	1.452	0.971	1.369	1.26	0.996	-0.397	-0.667	1.463	0.829	0.961	0.85	0.496	0.741	1.022	1.149	1.314	1.128	1.355	1.131	1.084	0.752	0.903	0.846	0.823	0.613	0.69	1.003	1.019	0.586	0.281	0.722	0.816	0.727	0.604	0.52	0.826	1.19	1.374	0.971	1.093	1.074	0.797	0.769	0.992	0.931	0.857	-0.674	0.96
00:14:50	1.026	1.771	1.117	1.388	1.201	1.31	-0.632	-0.651	1.427	0.836	0.904	0.778	0.469	0.701	1.124	0.925	0.842	1.107	1.227	0.901	0.768	0.602	0.901	0.858	0.946	0.906	1.073	1.067	1.137	0.722	0.407	0.8	1.061	0.865	0.736	0.685	0.927	1.239	1.291	0.846	1.038	1.05	0.853	0.854	0.829	0.808	0.721	-0.64	0.954
00:16:00	1.033	1.369	0.805	0.983	0.68	0.764	-0.642	-0.482	0.796	0.754	0.42	0.756	0.46	0.745	1.003	1.007	0.89	1.043	1.404	1.036	1.03	0.642	1.089	0.883	0.915	0.951	1.221	0.96	1.124	0.728	0.473	0.716	0.99	0.915	0.685	0.676	0.811	1.213	1.362	1.301	1.101	1.177	1.026	0.888	0.921	0.974	0.753	-0.559	0.96
00:17:10	0.991	1.658	1.163	1.29	1.247	1.214	-0.57	-0.737	0.941	0.904	0.376	0.71	0.519	0.815	1.157	0.848	0.872	1.15	1.363	0.968	1.041	0.702	1.025	0.871	1.036	0.987	1.113	1.123	1.126	0.768	0.287	0.588	0.89	0.788	0.609	0.556	0.891	1.14	1.112	1.047	0.96	1.134	0.946	0.839	0.975	0.851	0.797	-0.549	0.978
00:18:20	1.008	1.493	1.224	1.562	1.166	2.27	-0.654	-0.709	1.564	0.803	0.368	0.756	0.518	0.951	1.264	1.283	0.952	1.062	1.337	1.066	1.306	0.857	1.423	1.07	0.93	0.772	1.076	0.968	0.924	0.57	-0.015	0.318	0.768	0.765	0.502	0.788	0.916	1.142	1.263	0.923	0.763	0.963	0.946	0.805	0.877	0.856	0.715	-0.553	0.973
00:19:30	0.928	1.401	0.948	1.728	1.126	1.652	-0.769	-0.481	1.163	0.743	0.382	0.712	0.64	0.91	1.302	1.011	0.945	0.984	1.171	0.9	0.868	0.65	1.07	0.861	0.989	1.045	1.279	0.978	1.161	0.693	0.218	0.621	0.974	0.834	0.757	0.717	0.889	1.004	0.964	1.065	0.902	0.821	0.844	0.876	0.832	0.825	0.774	-0.557	0.977
00:20:40	0.978	1.297	0.986	2.044	1.753	1.432	-0.317	-0.78	1.293	1.361	0.65	0.708	0.652	0.965	1.241	0.892	0.908	0.958	1.212	0.687	0.838	0.774	0.911	0.997	1.036	1.19	1.269	0.993	1.261	0.812	0.164	0.495	0.905	1.031	0.716	0.577	0.868	0.944	0.932	1.204	0.902	0.772	0.768	0.758	0.908	0.796	0.788	-0.54	0.965
00:21:50	0.985	1.471	0.915	1.656	1.277	1.716	-0.716	-0.73	1.798	0.836	0.35	0.698	0.677	0.917	1.26	0.895	0.921	0.909	0.904	0.779	1.009	0.694	1.143	0.909	1.005	1.111	1.303	0.968	1.192	0.79	0.127	0.539	1.045	0.955	0.664	0.539	0.832	1.073	1.103	1.216	0.945	0.941	0.99	0.861	0.948	0.834	0.8	-0.547	0.965
00:23:00	0.932	1.674	0.781	1.435	1.271	0.957	-0.682	-0.864	1.31	0.825	0.145	0.7	0.487	0.99	1.133	1.238	0.915	0.867	1.213	0.851	1.018	0.666	0.821	0.99	1.033	1.114	1.038	1.122	1.026	0.731	-0.019	0.441	0.958	0.884	0.663	0.6	0.88	0.944	0.939	1.227	0.947	0.849	0.895	0.809	0.867	0.883	0.865	-0.54	0.964
00:24:10	1.036	1.249	0.77	1.359	1.35	1.484	-0.505	-0.796	1.61	1.176	0.373	0.715	0.67	0.97	1.276	1.279	0.897	1.023	0.866	0.929	0.989	0.679	1.036	1.007	1.062	1.11	1.028	1.133	0.879	0.676	-0.046	0.371	0.991	0.857	0.621	0.642	0.864	1.046	0.944	1.156	0.902	0.874	0.824	0.871	0.842	0.805	0.811	-0.553	0.961
00:25:21	0.936	1.388	1.01	2.386	1.362	1.406	-0.673	-0.849	1.407	1.291	0.233	0.699	0.694	0.808	1.295	0.992	0.889	0.885	0.999	0.768	0.826	0.677	0.831	0.876	1.101	1.164	1.11	0.969	0.995	0.841	-0.004	0.433	1.113	0.996	0.686	0.675	0.873	0.945	0.963	1.291	0.934	0.855	0.905	0.807	0.833	0.858	0.731	-0.547	0.951
00:26:31	1.054	1.291	0.877	1.584	1.051	1.251	-0.728	-0.714	1.233	0.997	0.2	0.624	0.612	0.828	1.185	0.969	0.834	0.574	0.863	0.873	0.784	0.725	0.708	1.041	1.163	1.002	1	0.952	1.06	0.68	-0.19	0.546	1.096	1.052	0.698	0.592	0.888	1.088	1.066	1.156	0.801	0.845	1.067	0.947	0.998	0.861	0.884	-0.54	0.964
00:27:41	0.947	1.02	0.874	1.286	1.174	1.332	-0.632	-0.605	1.396	1.368	0.13	0.715	0.596	0.899	1.262	1.136	0.863	0.929	0.84	0.892	0.999	1.031	0.97	0.864	0.992	1.011	0.904	1.132	0.927	0.479	-0.307	0.386	0.944	0.884	0.563	0.648	0.756	0.97	0.962	1.34	0.905	0.876	0.821	0.861	0.868	0.816	0.709	-0.54	0.955
00:28:51	0.972	1.084	0.777	2.278	1.377	1.415	-0.554	-0.932	1.169	0.988	-0.05	0.683	0.64	0.807	1.173	0.896	0.898	0.597	0.808	0.87	0.793	0.654	0.952	0.865	1.051	1.021	0.784	0.977	0.85	0.6	-0.309	0.326	1.028	0.999	0.722	0.668	0.838	0.944	0.936	0.78	0.84	0.83	0.692	0.888	0.757	0.785	0.84	-0.538	0.966
00:30:01	0.915	1.143	0.982	1.94	1.456	1.404	-0.412	-0.84	1.224	1.177	-0.092	0.714	0.68	0.658	0.938	1.008	0.833	0.586	0.835	0.755	0.804	0.654	0.788	0.866	1.006	1.011	0.976	0.951	0.936	0.492	-0.427	0.34	1.085	0.939	0.607	0.688	0.669	0.942	0.935	0.906	0.831	0.797	0.715	0.851	0.828	0.808	0.678	-0.538	0.949
00:31:11	1.1	1.649	0.933	1.581	1.083	1.351	-0.538	-0.752	0.903	0.897	-0.368	0.714	0.735	0.732	1.031	1.055	0.832	0.713	0.847	1.092	1.266	0.869	1.148	0.921	1.049	1.055	0.979	0.96	0.943	0.585	-0.475	0.39	1.178	1.023	0.623	0.751	0.8	0.914	0.877	0.905	0.699	0.747	0.554	0.792	0.689	0.705	0.8	-0.54	0.967
00:32:21	0.888	1.359	0.66	1.711	1.482	1.386	-0.635	-0.892	0.976	0.869	-0.204	0.68	0.598	0.634	0.994	0.893	0.865	0.678	0.766	0.835	0.764	0.738	0.872	0.855	0.982	0.86	0.916	1.015	0.866	0.503	-0.556	0.39	0.95	0.902	0.476	0.657	0.809	0.929	0.931	1.127	0.927	0.866	0.741	0.842	0.748	0.555	0.623	-0.547	0.962
00:33:31	0.929	1.04	0.682	1.427	1.066	1.409	-0.666	-0.746	1.095	1.048	-0.004	0.676	0.678	0.649	1.05	1.064	0.81	0.647	0.853	0.774	0.712	0.517	0.803	0.771	0.963	0.941	0.847	1.162	0.949	0.462	-0.514	0.451	1.011	0.915	0.607	0.656	0.799	0.935	0.941	1.19	0.949	0.857	0.783	0.884	0.783	0.741	0.712	-0.542	0.953
00:34:41	0.914	0.988	0.813	1.112	1.107	1.424	-0.518	-0.727	1.258	1.195	-0.091	0.671	0.627	0.592	1.062	1.037	0.865	0.66	1.008	0.848	0.856	0.671	0.85	0.72	0.886	0.901	0.854	1.099	0.826	0.477	-0.551	0.336	1.002	0.908	0.667	0.63	0.829	0.95	0.984	1.274	0.881	0.903	0.835	0.932	0.895	0.908	0.869	-0.548	0.943
00:35:52	0.914	0.965	0.863	1.023	1.246	1.399	-0.354	-0.805	1.358	1.168	-0.192	0.674	0.582	0.637	0.94	0.823	0.816	0.676	0.852	0.779	0.811	0.654	0.783	0.837	0.893	0.824	0.762	0.946	0.923	0.55	-0.605	0.396	1.023	0.844	0.524	0.648	0.813	0.932	0.918	0.995	0.911	0.896	0.86	0.822	0.744	0.744	0.778	-0.551	0.944
00:37:03	1.053	1.06	1.034	1.43	1.222	1.213	-0.31	-0.685	1.363	1.127	-0.29	0.677	0.559	0.611	0.898	0.871	0.833	0.619	0.815	0.759	0.788	0.552	0.766	0.831	0.869	0.932	0.876	0.986	0.984	0.538	-0.627	0.385	0.948	0.926	0.676	0.637	0.8	0.934	0.952	0.979	0.853	0.836	0.827	0.868	0.779	0.801	0.824	-0.545	0.953
00:38:12	0.927	1.144	0.849	1.503	1.456	1.58	-0.412	-0.682	1.166	0.814	-0.345	0.61	0.522	0.448	0.773	0.713	0.745	0.641	0.966	0.959	0.645	0.625	0.742	0.768	0.867	0.947	0.76	0.971	0.876	0.365	-0.671	0.479	0.935	0.804	0.502	0.662	0.856	0.945	0.971	1.264	0.766	0.819	0.862	0.826	0.729	0.725	0.896	-0.563	0.951
00:39:22	0.996	0.987	0.928	1.259	1.156	1.404	-0.271	-0.741	1.372	0.974	-0.266	0.665	0.5	0.551	0.924	0.931	0.827	0.66	0.847	0.842	0.858	0.582	0.849	0.72	0.858	0.813	0.885	1.245	0.939	0.419	-0.774	0.259	0.868	0.753	0.55	0.645	0.778	0.882	0.797	1.202	0.848	0.903	0.838	0.753	0.707	0.801	0.836	-0.556	0.943
00:40:32	0.986	0.922	0.953	0.932	1.054	1.39	-0.356	-0.676	1.251	1.304	-0.373	0.674	0.559	0.549	0.812	0.818	0.713	0.576	0.866	0.731	0.738	0.602	0.712	0.816	0.874	0.88	0.744	0.952	0.851	0.482	-0.699	0.342	1.09	0.971	0.601	0.635	0.766	0.867	0.929	0.953	0.811	0.848	0.605	0.713	0.659	0.7	0.704	-0.553	0.95
00:41:43	0.932	0.998	1.048	1.281	1.305	1.365	-0.18	-0.669	1.319	0.989	-0.478	0.669	0.534	0.588	0.983	0.87	0.735	0.795	0.889	0.843	0.822	0.64	0.568	0.765	0.889	0.828	0.944	0.935	0.97	0.559	-0.726	0.263	0.975	0.972	0.545	0.619	0.719	0.852	0.945	1.021	0.852	0.896	0.813	0.757	0.781	0.764	0.758	-0.564	0.942
00:42:53	1.033	1.036	0.937	1.069	0.864	1.075	-0.437	-0.609	1.027	1.108	-0.54	0.674	0.621	0.581	0.995	0.892	0.97	0.701	0.835	1.011	1.049	0.791	0.91	0.683	0.89	0.744	0.824	1.025	0.881	0.431	-0.773	0.31	1.005	1.288	0.52	0.737	0.791	0.856	0.843	1.051	0.742	0.805	0.722	0.75	0.669	0.671	0.82	-0.57	0.948
00:44:03	0.978	0.911	0.755	0.897	1.088	1.115	-0.449	-0.662	1.058	1.004	-0.591	0.664	0.522	0.532	0.812	0.735	0.783	0.603	0.809	0.797	0.957	0.595	0.66	0.642	0.868	0.842	0.774	1.099	0.86	0.452	-0.823	0.282	1.075	0.729	0.429	0.645	0.771	0.81	0.826	0.858	0.847	0.898	0.795	0.767	0.687	0.721	0.677	-0.614	0.946
00:45:13	1.042	1.083	0.978	1.437	1.175	1.301	-0.179	-0.53	1.071	1.109	-0.527	0.675	0.453	0.523	0.749	0.713	0.71	0.596	0.758	0.676	0.792	0.538	0.575	0.703	0.732	0.881	0.92	0.957	1.025	0.568	-0.862	0.394	0.969	0.911	0.583	0.617	0.773	0.8	0.773	0.999	0.853	0.827	0.71	0.807	0.671	0.754	0.664	-0.572	0.941
00:46:23	0.946	1.039	0.917	1.379	1.287	1.348	-0.21	-0.476	0.992	0.924	-0.514	0.666	0.5	0.51	0.837	0.781	0.69	0.511	0.831	0.737	0.713	0.68	0.62	0.619	0.839	0.804	0.902	0.984	0.91	0.466	-0.708	0.255	0.876	0.899	0.544	0.616	0.624	0.792	0.792	0.972	0.801	0.866	0.701	0.808	0.712	0.725	0.727	-0.555	0.865
00:47:34	0.874	0.932	0.781	1.135	1.214	1.141	-0.286	-0.728	1.113	1.009	-0.656	0.658	0.423	0.374	0.694	0.637	0.675	0.511	0.651	0.646	0.672	0.546	0.485	0.646	0.81	0.786	0.902	0.979	0.784	0.53	-0.728	0.184	0.986	0.883	0.457	0.571	0.721	0.767	0.762	0.923	0.749	0.882	0.826	0.736	0.696	0.719	0.65	-0.815	0.858
00:48:44	0.874	0.95	0.894	1.321	1.315	1.278	-0.348	-0.711	1.238	1.061	-0.534	0.655	0.416	0.427	0.666	0.689	0.692	0.509	0.658	0.613	0.593	0.432	0.606	0.579	0.715	0.724	0.781	1.044	0.793	0.431	-0.872	0.174	0.797	0.804	0.462	0.632	0.708	0.71	0.735	0.819	0.777	0.778	0.675	0.714	0.542	0.701	0.704	-0.614	0.819
00:49:54	0.897	0.782	0.737	1.046	0.863	0.922	-0.598	-0.662	0.942	0.986	-0.6	0.664	0.46	0.391	0.727	0.746	0.683	0.493	0.802	0.711	0.716	0.668	0.683	0.549	0.792	0.753	0.882	0.965	1.017	0.476	-0.722	0.269	0.988	0.995	0.689	0.616	0.643	0.724	0.737	0.827	0.82	0.757	0.697	0.757	0.647	0.673	0.786	-0.585	0.918
00:51:04	0.926	1.097	0.707	1.326	0.959	1.102	-0.297	-0.784	0.985	0.838	-0.762	0.681	0.394	0.35	0.773	0.624	0.686	0.477	0.744	0.748	0.849	0.644	0.694	0.555	0.779	0.764	0.783	0.927	0.803	0.393	-0.753	0.263	1.029	0.937	0.417	0.613	0.707	0.706	0.701	0.94	0.725	0.732	0.865	0.783	0.68	0.711	0.531	-0.657	0.834
00:52:14	0.894	0.909	0.603	0.98	0.955	1.161	-0.312	-0.533	1.182	1.053	-0.684	0.601	0.35	0.29	0.633	0.562	0.632	0.483	0.584	0.691	0.586	0.403	0.529	0.551	0.689	0.713	0.79	0.926	0.788	0.391	-0.739	0.199	0.85	0.761	0.454	0.622	0.693	0.739	0.678	0.934	0.746	0.708	0.689	0.717	0.573	0.635	0.723	-0.659	0.884
00:53:24	0.902	0.842	0.704	1.062	1.102	0.948	-0.482	-0.695	0.991	1.05	-0.671	0.662	0.488	0.367	0.696	0.703	0.675	0.512	0.699	0.754	0.679	0.443	0.371	0.54	0.722	0.627	0.749	1.003	0.764	0.331	-0.833	0.079	0.798	0.738	0.378	0.613	0.608	0.677	0.672	0.876	0.797	0.746	0.673	0.726	0.549	0.672	0.691	-0.65	0.756
00:54:34	0.985	0.869	1.092	1.41	1.283	1.307	-0.49	-0.537	1.174	1.149	-0.694	0.658	0.468	0.39	0.74	0.661	0.724	0.541	0.627	0.821	0.695	0.416	0.591	0.549	0.687	0.682	0.774	1.073	0.791	0.312	-0.884	0.074	0.743	0.667	0.411	0.614	0.606	0.645	0.627	0.805	0.752	0.659	0.649	0.682	0.545	0.674	0.647	-0.663	0.815
00:55:44	0.929	0.944	1.01	1.131	1.049	0.929	-0.383	-0.533	0.931	0.785	-0.769	0.67	0.378	0.272	0.595	0.52	0.676	0.478	0.571	0.652	0.663	0.408	0.51	0.541	0.768	0.73	0.797	0.939	0.873	0.522	-0.798	0.188	0.918	0.855	0.44	0.609	0.644	0.698	0.682	0.769	0.812	0.669	0.572	0.686	0.571	0.634	0.444	-0.693	0.794
00:56:54	1.093	1.106	1.101	1.445	0.948	0.732	-0.588	-0.652	0.733	0.801	-0.772	0.681	0.418	0.287	0.708	0.6	0.787	0.498	0.641	0.766	0.767	0.522	0.731	0.558	0.683	0.631	0.695	0.926	0.744	0.353	-0.777	0.211	0.898	0.797	0.395	0.598	0.675	0.685	0.662	0.836	0.779	0.668	0.839	0.758	0.765	0.745	0.818	-0.784	0.761
00:58:04	0.985	0.934	0.907	1.174	1.015	0.764	-0.495	-0.435	0.879	0.762	-0.739	0.674	0.398	0.283	0.639	0.531	0.745	0.456	0.617	0.807	0.835	0.473	0.689	0.538	0.712	0.669	0.666	0.948	0.756	0.359	-0.743	0.178	0.88	0.704	0.445	0.602	0.678	0.642	0.633	0.814	0.707	0.612	0.77	0.688	0.598	0.615	0.758	-0.766	0.745
00:59:14	0.897	0.694	0.694	0.992	0.865	0.835	-0.412	-0.517	1.123	1.098	-0.493	0.628	0.395	0.328	0.642	0.574	0.73	0.405	0.547	0.656	0.631	0.372	0.516	0.533	0.628	0.629	0.679	1.135	0.767	0.283	-0.853	0.109	0.765	0.66	0.392	0.607	0.642	0.665	0.66	0.723	0.744	0.605	0.631	0.697	0.607	0.671	0.642	-0.758	0.706
01:00:24	0.891	0.665	0.621	0.741	0.714	0.799	-0.51	-0.531	0.957	1.001	-0.647	0.692	0.447	0.26	0.613	0.703	0.685	0.468	0.61	0.631	0.702	0.568	0.412	0.538	0.648	0.561	0.621	1.101	0.684	0.282	-0.861	0.016	0.7	0.652	0.336	0.607	0.573	0.653	0.635	0.762	0.708	0.614	0.732	0.653	0.561	0.616	0.573	-0.764	0.74
01:01:34	0.978	0.796	0.791	0.943	0.921	0.911	-0.407	-0.361	0.944	0.813	-0.629	0.678	0.359	0.275	0.648	0.625	0.724	0.496	0.606	0.694	0.717	0.401	0.735	0.54	0.701	0.725	0.639	0.924	0.848	0.497	-0.662	0.21	0.958	0.848	0.348	0.603	0.59	0.652	0.64	0.798	0.666	0.602	0.645	0.599	0.537	0.622	0.582	-0.82	0.679
01:02:44	0.874	0.643	0.58	0.773	0.804	0.86	-0.623	-0.553	0.952	0.885	-0.684	0.637	0.325	0.256	0.565	0.527	0.646	0.459	0.526	0.567	0.526	0.315	0.286	0.534	0.651	0.633	0.646	0.974	0.729	0.352	-0.905	0.085	0.791	0.724	0.416	0.578	0.553	0.679	0.665	0.776	0.754	0.638	0.737	0.675	0.589	0.663	0.682	-0.801	0.69
01:03:54	0.93	0.77	0.626	0.942	0.935	0.875	-0.415	-0.409	0.988	1.036	-0.491	0.635	0.336	0.257	0.595	0.546	0.701	0.587	0.548	0.599	0.665	0.365	0.576	0.549	0.626	0.634	0.618	0.949	0.759	0.304	-0.855	0.174	0.867	0.73	0.443	0.575	0.631	0.646	0.639	0.787	0.714	0.613	0.65	0.663	0.583	0.637	0.682	-0.824	0.7
01:05:04	0.862	0.627	0.509	0.636	0.654	0.824	-0.635	-0.597	0.912	0.974	-0.64	0.657	0.249	0.245	0.553	0.53	0.652	0.51	0.537	0.632	0.587	0.374	0.382	0.538	0.61	0.601	0.65	0.978	0.79	0.398	-0.795	0.122	0.831	0.779	0.384	0.594	0.558	0.664	0.668	0.753	0.726	0.62	0.577	0.614	0.536	0.588	0.572	-0.812	0.709
01:06:14	0.879	0.636	0.622	0.783	0.696	0.824	-0.616	-0.534	0.8	0.977	-0.614	0.596	0.376	0.245	0.543	0.6	0.638	0.465	0.522	0.601	0.543	0.341	0.503	0.533	0.579	0.527	0.613	1.075	0.658	0.308	-0.931	-0.008	0.729	0.642	0.342	0.601	0.544	0.658	0.66	0.775	0.661	0.598	0.652	0.62	0.568	0.62	0.549	-0.819	0.698
01:07:24	0.992	0.738	0.603	0.766	0.71	0.779	-0.542	-0.607	0.874	0.889	-0.761	0.68	0.349	0.248	0.585	0.579	0.738	0.518	0.554	0.659	0.832	0.62	0.589	0.55	0.589	0.521	0.576	0.955	0.559	0.242	-1.025	-0.116	0.635	0.557	0.143	0.573	0.583	0.67	0.659	0.799	0.684	0.621	0.714	0.662	0.554	0.6	0.554	-0.812	0.673
01:08:34	0.871	0.654	0.521	0.689	0.782	0.75	-0.61	-0.561	0.885	0.922	-0.713	0.677	0.424	0.234	0.65	0.706	0.669	0.498	0.639	0.673	0.62	0.481	0.364	0.53	0.591	0.541	0.624	0.928	0.664	0.324	-0.9	0.076	0.795	0.72	0.368	0.577	0.534	0.689	0.645	0.763	0.77	0.646	0.583	0.744	0.578	0.641	0.611	-0.833	0.662
01:09:44	0.877	0.658	0.535	0.882	0.825	0.865	-0.621	-0.569	0.915	0.772	-0.689	0.678	0.382	0.236	0.556	0.628	0.66	0.432	0.539	0.705	0.688	0.502	0.401	0.531	0.583	0.555	0.611	0.981	0.715	0.377	-0.888	0.097	0.808	0.789	0.357	0.596	0.56	0.682	0.681	0.812	0.742	0.633	0.731	0.725	0.635	0.749	0.667	-0.82	0.678
01:10:54	0.85	0.624	0.553	0.806	0.769	0.85	-0.526	-0.378	0.867	0.685	-0.789	0.657	0.281	0.236	0.557	0.523	0.664	0.497	0.534	0.613	0.599	0.388	0.485	0.537	0.557	0.539	0.613	0.944	0.721	0.298	-0.89	0.01	0.796	0.678	0.395	0.594	0.54	0.643	0.639	0.75	0.716	0.607	0.704	0.681	0.59	0.681	0.592	-0.822	0.681
01:12:04	0.838	0.637	0.57	0.649	0.684	0.852	-0.705	-0.614	0.867	0.876	-0.638	0.641	0.304	0.225	0.547	0.498	0.611	0.448	0.514	0.563	0.532	0.293	0.336	0.533	0.577	0.509	0.61	0.981	0.649	0.311	-0.961	-0.024	0.745	0.671	0.309	0.569	0.521	0.662	0.631	0.727	0.69	0.616	0.653	0.639	0.589	0.711	0.524	-0.819	0.687
23:00:00	0.432	0.147	0.193	0.272	0.254	0.394	-0.763	-0.884	0.484	0.369	-0.849	0.073	-0.049	-0.894	0.091	0.044	0.177	-0.062	-0.047	0.067	0.165	-0.217	-1.052	0.045	-0.019	-0.132	0.017	0.781	0.253	-0.12	-1.234	-0.336	0.213	-1.073	-1.191	0.073	-0.879	0.163	0.146	0.172	0.244	0.092	-0.005	-0.009	-0.163	-0.026	-0.001	-1.053	0.201
23:01:00	0.458	0.288	0.231	0.313	0.271	0.359	-0.81	-0.957	0.32	0.361	-1.05	0.084	-0.094	-0.906	0.062	-0.032	0.169	-0.035	-0.08	0.063	0.073	-0.338	-1.069	0.009	-0.037	-0.149	0.004	0.545	0.213	-0.204	-1.206	-0.328	0.208	-1.044	-1.233	0.06	-0.954	0.106	0.11	0.098	0.085	0.103	-0.08	-0.099	-0.166	0.028	0.003	-1.055	0.233
23:02:00	0.494	0.278	0.141	0.22	0.363	0.382	-0.736	-0.873	0.5	0.555	-0.872	0.152	-0.018	-0.854	0.117	0.081	0.23	0.031	-0.023	0.17	0.225	-0.281	-0.906	0.117	0.063	-0.057	0.095	0.714	0.241	-0.132	-1.109	-0.358	0.258	-1.004	-1.207	0.087	-0.874	0.212	0.17	0.348	0.288	0.179	0.085	-0.07	-0.011	0.211	0.01	-1.04	0.322
[truncated: 46 more columns]

## Sheet: CrCDH_C
	A02	A03	A04	A05	A06	A07	A08	A09	A10	A11	A12	B01	B02	B03	B04	B05	B06	B07	B08	B09	B10	B11	B12	C01	C02	C03	C04	C05	C06	C07	C08	C09	C10	C11	C12	D01	D02	D03	D04	D05	D06	D07	D08	D09	D10	D11	D12	E01	E02
	Tween80	N-Acetyl-D-Galactosamine	N-Acetyl-D-Glucosamine	N-Acetyl-D-Mannosamine	Adonitol	Amygdalin	D-Arabinose	L-Arabinose	D-Arabitol	Arbutin	D-Cellobiose	α-Cyclodextrin	β-Cyclodextrin	Dextrin	i-Erythritol	D-Fructose	L-Fucose	D-Galactose	D-GalacturonicAcid	Gentiobiose	D-GluconicAcid	D-Glucosamine	α-D-Glucose	Glucose-1-Phosphate	Glucuronamide	D-GlucuronicAcid	Glycerol	Glycogen	m-Inositol	2-Keto-D-GluconicAcid	α-D-Lactose	Lactulose	Maltitol	1Maltose	Maltotriose	D-Mannitol	D-Mannose	D-Melezitose	D-Melibiose	α-Methyl-D-Galactoside	β-Methyl-D-Galactoside	α-Methyl-D-Glucose	β-Methyl-D-Glucose	Palatinose	D-PsicoseD-Fructose	D-Raffinose	L-Rhamnose	D-Ribose	Salicin
00:00:00	0.519	0.339	0.075	0.414	0.622	0.864	0.283	0.49	0.583	0.682	0.629	0.585	0.179	0.786	0.223	0.144	0.293	0.443	0.242	0.427	1.546	0.41	0.411	0.189	0.283	0.152	0.438	0.994	0.12	0.052	0.16	0.153	0.241	0.189	0.388	0.306	0.252	0.239	0.512	0.558	0.61	0.621	0.534	0.45	0.588	0.265	0.229	-0.193	0.353
00:01:08	0.331	-0.046	-0.032	0.271	0.449	0.447	0.239	0.447	0.508	0.538	0.444	0.549	0.313	1.218	0.082	0.012	0.052	0.345	0.111	0.308	2.061	0.156	0.253	0.215	0.186	0.004	0.495	0.841	0.139	-0.138	0.184	0.266	0.062	0.082	0.297	0.08	0.069	0.268	0.358	0.451	0.424	0.431	0.282	0.152	0.152	0.252	0.152	-0.494	0.258
00:02:16	0.567	0.299	0.246	0.549	0.565	0.651	0.284	0.383	0.757	0.723	0.706	0.664	0.348	1.143	0.187	0.125	0.169	0.62	0.238	0.295	1.644	0.337	0.362	0.358	0.398	0.409	0.636	0.959	0.259	-0.026	0.462	0.576	0.306	0.219	0.51	0.228	0.198	0.396	0.418	0.549	0.591	0.581	0.635	0.347	0.376	0.504	0.305	-0.445	0.465
00:03:24	0.433	0.045	0.147	0.269	0.41	0.528	0.148	0.375	0.505	0.561	0.49	0.552	0.191	1.179	0.092	0.049	0.085	0.301	0.061	0.269	1.53	0.242	0.328	0.274	0.399	0.028	0.337	0.856	0.234	-0.12	0.311	0.376	0.12	0.125	0.42	0.113	0.102	0.197	0.328	0.409	0.526	0.501	0.555	0.231	0.259	0.419	0.151	-0.615	0.308
00:05:12	0.408	0.168	0.021	0.284	0.474	0.864	0.117	0.244	0.452	0.568	0.465	0.59	0.222	1.091	0.091	0.066	0.093	0.314	0.271	0.223	1.482	0.33	0.324	0.277	0.279	0.112	0.399	0.871	0.365	-0.088	0.267	0.44	0.121	0.163	0.365	0.086	0.157	0.219	0.246	0.416	0.627	0.494	0.54	0.225	0.393	0.474	0.181	-0.698	0.289
00:08:58	0.848	0.323	0.648	0.695	0.884	0.615	-0.091	0.199	0.42	0.732	0.692	0.527	0.54	0.329	0.37	0.406	0.491	0.614	0.741	0.651	0.743	0.797	1.18	0.677	0.828	0.613	0.596	0.926	0.416	0.314	0.673	1.353	0.707	0.75	0.845	0.649	0.804	0.784	0.688	0.829	0.718	1.251	0.679	0.802	0.891	0.832	1.056	-0.729	0.884
00:10:09	1.187	0.632	0.68	0.871	0.821	0.821	-0.042	0.326	0.45	0.897	0.565	0.512	0.493	0.487	0.426	0.25	0.218	0.343	0.56	0.572	1.396	0.929	0.946	0.652	0.781	0.599	0.788	0.801	0.623	0.364	0.564	1.155	0.758	0.692	0.838	0.585	0.659	0.614	0.496	0.58	0.469	0.891	0.616	0.761	0.788	0.635	0.86	-0.904	0.716
00:11:19	0.99	0.65	0.553	0.803	0.777	0.714	-0.026	0.68	0.295	0.824	1.182	0.694	0.407	0.74	0.685	0.563	0.487	0.587	0.759	0.899	0.857	0.99	1.082	0.559	0.463	0.355	0.602	0.82	0.475	0.345	0.442	0.997	0.54	0.589	0.621	0.514	0.61	0.546	0.383	0.519	0.442	0.679	0.698	0.502	0.48	0.36	0.57	-0.972	0.647
00:12:29	1.038	1.406	0.727	0.764	0.746	0.605	-0.188	0.223	0.385	1.147	0.504	0.685	0.35	0.715	0.687	0.747	0.437	0.571	0.917	0.732	0.632	0.909	0.966	0.575	0.587	0.648	0.791	0.651	0.737	0.41	0.682	1.093	0.635	0.514	0.655	0.494	0.601	0.542	0.498	0.614	0.617	0.817	0.876	0.78	0.759	0.539	0.423	-0.976	0.62
00:13:40	0.947	1.26	1.208	0.819	1.058	1.016	-0.203	0.356	0.345	0.914	0.591	0.433	0.261	0.58	0.669	0.591	0.563	0.552	1.132	1.062	1.094	0.894	1.003	0.529	0.597	0.514	0.782	0.634	0.717	0.449	0.5	0.949	0.404	0.373	0.634	0.438	0.519	0.491	0.533	0.702	0.626	0.738	0.708	0.793	0.747	0.532	0.738	-1.03	0.568
00:14:50	0.631	0.594	0.937	0.635	0.86	0.732	-0.451	-0.041	0.061	0.461	0.324	0.353	0.036	0.383	0.344	0.34	0.21	0.365	0.541	0.562	0.519	0.58	1.003	0.224	0.25	0.172	0.347	0.451	0.366	0.116	0.191	0.666	0.076	0.064	0.168	0.122	0.203	0.161	0.275	0.339	0.185	0.2	0.395	0.213	0.241	0.156	0.319	-1.352	0.252
00:16:00	0.366	1.036	0.892	0.48	0.679	0.242	-0.634	-0.237	-0.075	0.189	0.302	0.484	0.047	0.456	0.257	0.415	0.219	0.379	0.503	0.448	0.607	0.491	0.904	0.258	0.317	0.259	0.407	0.309	0.516	0.202	0.344	0.711	0.247	0.235	0.3	0.183	0.242	0.209	0.157	0.166	0.094	0.25	0.22	0.084	0.248	0.146	0.27	-1.301	0.294
00:17:10	0.287	0.92	1.095	0.687	0.636	0.703	-0.407	-0.392	0.053	0.683	0.188	0.329	0.234	0.364	0.315	0.34	0.171	0.364	0.844	0.857	1.116	0.851	0.716	0.299	0.437	0.449	0.497	0.394	0.404	0.286	0.268	0.811	0.197	0.183	0.296	0.238	0.29	0.246	0.484	0.541	0.5	0.613	0.476	0.73	0.834	0.333	0.956	-1.277	0.339
00:18:20	0.581	0.746	1.583	1.264	0.592	0.46	-0.448	-0.026	0.044	0.427	0.071	0.266	-0.049	0.062	0.115	0.228	0.246	0.227	0.088	0.239	0.388	0.279	0.627	0.14	0.083	0.133	0.351	0.208	0.405	0.147	0.273	0.695	-0.027	0.122	0.082	0.071	0.151	0.118	0.439	0.22	0.198	0.259	0.169	0.135	0.308	0.132	0.221	-1.396	0.183
00:19:30	0.174	1.76	0.58	0.526	0.456	-0.155	-0.996	-0.6	-0.054	0.171	0.058	0.251	-0.192	-0.098	-0.022	0.168	0.1	0.395	0.173	0.407	0.234	0.623	0.357	0.095	0.129	0.079	0.176	0.134	0.193	-0.01	0.183	0.51	-0.058	0.01	0.022	0.004	0.065	0.031	0.067	-0.041	-0.051	0.004	-0.012	-0.099	-0.058	-0.119	0.006	-1.487	0.118
00:20:40	0.22	1.062	0.638	0.711	0.624	0.495	-0.802	-0.381	0.112	0.196	0.004	0.324	-0.09	-0.077	-0.028	0.237	0.427	0.292	0.151	0.585	0.197	0.481	0.593	0.178	0.235	0.239	0.225	0.233	0.476	0.152	0.284	0.436	0.107	0.072	0.164	0.1	0.176	0.138	0.293	0.191	0.178	0.23	0.17	0.185	0.194	0.065	0.095	-1.378	0.218
00:21:50	0.161	0.479	0.69	1.291	1.581	0.918	-0.706	0.033	0.044	0.474	0.079	0.155	-0.139	-0.173	-0.01	0.126	0.039	0.126	0.252	0.319	0.484	0.43	0.751	0.075	0.118	0.052	0.093	0.139	0.333	-0.028	0.224	0.399	0.014	-0.008	0.133	-0.026	0.049	0.015	0.274	0.252	0.296	0.107	0.213	0.224	0.235	0.106	0.127	-1.506	0.09
00:23:00	0.307	0.408	0.687	0.641	2.344	0.688	-0.531	-0.442	0.235	0.665	0.302	0.331	-0.018	-0.006	-0.027	0.122	0.137	0.293	0.201	0.416	0.379	0.496	0.648	0.168	0.219	0.256	0.317	0.229	0.483	0.147	0.405	0.523	0.312	0.267	0.324	0.093	0.171	0.132	0.356	0.205	0.177	0.201	0.258	0.179	0.299	0.212	0.162	-1.39	0.206
00:24:10	0.215	0.572	0.57	0.907	1.222	0.352	-0.856	-0.312	0.188	0.421	0.045	0.221	-0.144	-0.114	-0.127	0.175	0.161	0.289	0.149	0.353	0.295	0.191	0.439	0.077	0.118	-0.032	0.081	0.114	0.256	-0.007	0.229	0.329	0.162	0.031	0.116	-0.002	0.072	0.037	0.396	0.212	0.271	0.263	0.199	0.118	0.258	0.103	0.129	-1.489	0.123
00:25:21	0.431	0.327	0.211	0.37	1.106	0.752	-0.618	-0.394	-0.01	0.423	0.293	0.313	-0.111	0.066	0.168	0.295	0.373	0.355	0.568	0.921	0.431	0.44	0.451	0.103	0.144	0.105	0.127	0.138	0.316	0.013	0.19	0.345	0.086	0.064	0.151	0.037	0.102	0.062	0.26	0.147	0.13	0.213	0.163	0.15	0.241	0.17	0.179	-1.457	0.147
00:26:31	0.347	0.384	0.78	1.855	1.232	0.704	-0.965	-0.3	0.117	0.431	0.066	0.236	-0.153	-0.162	-0.09	0.207	0.11	0.175	0.106	0.587	0.368	0.609	0.712	0.081	0.135	0.133	0.128	0.163	0.228	-0.163	0.103	0.343	-0.019	-0.095	0.038	0.0001	0.059	0.026	0.193	0.103	0.099	0.153	0.135	0.115	0.086	0.092	0.118	-1.476	0.122
00:27:41	0.423	0.39	0.655	1.857	1.644	1.164	-0.961	-0.284	0.258	0.075	0.066	0.274	-0.056	-0.074	0.013	0.231	0.178	0.218	0.271	0.197	0.438	0.339	0.507	0.132	0.163	0.1	0.198	0.153	0.256	0.059	0.263	0.511	0.308	0.218	0.301	0.053	0.119	0.086	0.174	0.166	0.132	0.132	0.182	0.053	0.135	0.136	0.086	-1.481	0.176
00:28:51	0.363	0.799	0.965	0.943	0.944	0.385	-1.301	-0.804	-0.002	0.135	-0.161	0.151	-0.183	-0.347	-0.167	-0.161	-0.068	-0.071	0.151	0.475	0.457	0.604	0.528	-0.049	-0.034	-0.128	0.046	-0.077	0.015	-0.167	-0.012	0.244	0.033	0.061	0.275	-0.16	-0.083	-0.128	-0.109	-0.04	-0.169	-0.1	-0.082	-0.107	-0.033	-0.33	-0.037	-1.658	-0.045
00:30:01	0.522	1.677	1.393	0.85	0.976	0.126	-0.916	-0.809	0.124	0.315	-0.054	0.267	-0.149	-0.24	-0.052	-0.026	0.173	0.098	0.377	0.552	0.282	0.427	0.376	0.123	0.135	0.035	0.179	0.115	0.22	0.02	0.044	0.454	0.134	0.092	0.065	0.041	0.107	0.069	0.155	0.141	0.065	0.074	0.143	-0.055	0.183	0.07	0.033	-1.468	0.137
00:31:11	0.597	0.572	0.869	1.417	2.981	0.922	-0.761	-0.417	0.131	0.311	0.219	0.317	-0.104	-0.176	-0.009	0.048	0.18	0.069	0.377	0.568	0.714	0.488	0.615	0.14	0.184	0.126	0.284	0.14	0.167	-0.055	0.22	0.567	0.327	0.116	0.434	0.045	0.134	0.058	0.142	0.1	-0.005	0.032	0.083	0.102	0.172	-0.102	0.118	-1.441	0.171
00:32:21	0.199	0.398	0.419	1.028	1.331	1.015	-0.958	-0.468	0.109	0.346	0.105	0.22	-0.147	-0.207	-0.071	0.104	0.184	0.24	0.376	0.406	0.234	0.509	0.599	0.116	0.125	-0.007	0.113	0.131	0.202	-0.109	0.148	0.508	0.087	0.156	0.374	0.034	0.102	0.068	0.103	0.128	-0.0003	-0.079	0.158	-0.029	-0.022	0.019	0.156	-1.461	0.156
00:33:31	0.39	0.331	0.489	0.86	2.297	0.728	-0.833	-0.502	0.115	0.313	0.356	0.28	-0.075	-0.093	0.033	0.06	0.181	0.165	0.296	0.294	0.253	0.177	0.41	0.152	0.17	0.021	0.15	0.171	0.232	0.075	0.271	0.399	0.226	0.269	0.3	0.091	0.155	0.114	0.218	0.196	0.143	0.181	0.251	0.155	0.241	0.22	0.051	-1.403	0.189
00:34:41	0.388	0.446	0.378	0.503	1.672	0.653	-0.854	-0.434	0.201	0.638	0.382	0.128	-0.162	-0.211	-0.129	0.015	0.168	0.095	0.187	0.301	0.056	0.008	0.236	0.104	0.142	-0.032	0.048	0.134	0.105	-0.163	0.065	0.521	0.193	0.31	0.287	0.059	0.118	0.075	0.142	0.163	0.135	-0.02	0.189	0.116	0.168	0.161	-0.004	-1.444	0.149
00:35:52	0.675	1.05	1.297	1.606	1.869	0.59	-0.887	-0.85	0.213	0.431	0.566	0.42	0.011	-0.066	0.146	0.192	0.232	0.394	0.481	0.958	0.557	0.615	0.494	0.334	0.286	0.313	0.339	0.293	0.343	0.13	0.451	0.644	0.327	0.361	0.556	0.224	0.284	0.249	0.288	0.342	0.3	0.144	0.336	0.3	0.232	0.129	0.506	-1.295	0.331
00:37:03	0.425	0.578	0.484	0.843	1.143	1.084	-0.781	-0.441	0.314	0.383	0.351	0.251	-0.146	-0.118	0.0008	-0.019	0.215	0.158	0.144	0.693	0.305	0.258	0.632	0.188	0.185	0.083	0.197	0.278	0.079	-0.105	0.163	0.409	0.188	0.088	0.206	0.135	0.198	0.173	0.182	0.23	0.178	0.078	0.147	0.014	0.189	0.06	0.032	-1.377	0.23
00:38:12	0.317	0.401	0.459	0.399	1.389	0.86	-0.69	-0.634	0.067	0.605	0.316	0.303	-0.095	-0.173	0.119	0.034	0.102	0.24	0.424	0.223	0.253	0.474	0.319	0.136	0.176	-0.018	0.129	0.181	0.01	-0.152	0.12	0.326	0.077	0.011	0.192	0.097	0.156	0.115	0.176	0.205	0.137	0.029	0.214	0.104	0.275	0.053	-0.018	-1.367	0.208
00:39:22	0.426	0.32	0.373	0.291	0.624	0.404	-1.055	-0.708	0.304	0.627	0.665	0.259	-0.126	-0.139	0.099	0.058	0.106	0.232	0.243	0.329	0.163	0.38	0.373	0.193	0.189	0.157	0.359	0.206	0.274	0.086	0.261	0.499	0.328	0.401	0.335	0.138	0.173	0.124	0.266	0.247	0.213	-0.028	0.239	0.074	0.21	0.174	0.035	-1.318	0.244
00:40:32	0.341	0.811	0.759	0.693	0.971	0.286	-0.938	-0.907	0.193	0.314	0.206	0.348	-0.137	-0.024	0.133	0.075	0.232	0.228	0.588	0.874	0.434	0.617	0.626	0.164	0.287	0.181	0.255	0.24	0.243	0.032	0.294	0.752	0.291	0.243	0.415	0.175	0.202	0.177	0.375	0.3	0.284	0.154	0.307	0.3	0.499	0.348	0.453	-1.303	0.281
00:41:43	0.429	0.483	0.471	0.74	0.902	0.922	-0.96	-0.725	0.295	0.364	0.653	0.269	-0.131	-0.108	0.056	0.102	0.169	0.446	0.217	0.366	0.166	0.397	0.489	0.178	0.296	0.14	0.275	0.338	0.161	0.039	0.244	0.673	0.353	0.333	0.347	0.245	0.287	0.226	0.344	0.358	0.319	0.309	0.28	0.348	0.416	0.32	0.287	-1.132	0.358
00:42:53	0.337	0.287	0.222	0.32	0.58	0.369	-1.079	-0.978	0.128	0.145	0.585	0.278	-0.177	-0.105	0.033	0.002	0.223	0.315	0.281	0.454	0.224	0.26	0.498	0.026	0.108	-0.021	0.042	0.241	0.21	-0.149	0.122	0.68	0.188	0.161	0.473	0.132	0.159	0.14	0.21	0.259	0.22	0.021	0.235	0.155	0.143	0.155	0.236	-1.265	0.24
00:44:03	0.379	0.596	0.657	0.354	0.741	0.624	-0.944	-0.527	0.123	0.58	0.598	0.28	-0.078	-0.131	0.095	0.209	0.205	0.28	0.324	0.386	0.118	0.311	0.445	0.139	0.263	0.182	0.121	0.276	0.302	-0.064	0.206	0.395	0.127	0.371	0.43	0.222	0.195	0.144	0.302	0.347	0.304	0.131	0.359	0.192	0.405	0.406	0.229	-1.17	0.317
00:45:13	0.313	0.652	0.783	0.599	0.904	0.29	-1.062	-0.937	0.327	0.194	0.293	0.334	-0.149	-0.183	-0.018	0.101	0.095	0.217	0.261	0.526	0.391	0.368	0.057	0.073	0.145	0.054	0.193	0.229	0.324	-0.023	0.189	0.529	-0.034	-0.017	0.15	0.164	0.094	0.045	0.135	0.366	0.227	0.09	0.197	0.467	0.41	0.151	0.44	-1.264	0.253
00:46:23	0.445	0.331	0.486	0.41	0.616	0.377	-1.014	-0.811	0.14	0.348	0.5	0.276	-0.136	-0.155	0.084	0.071	0.17	0.225	0.219	0.3	0.2	0.259	0.546	0.055	0.148	0.176	0.113	0.329	0.281	-0.054	0.173	0.355	0.156	0.209	0.39	0.22	0.175	0.17	0.283	0.369	0.288	0.142	0.311	0.25	0.315	0.368	0.389	-1.101	0.31
00:47:34	0.342	0.46	0.381	0.415	0.552	0.366	-0.979	-0.875	0.169	0.236	0.578	0.229	-0.175	-0.177	0.016	0.077	0.19	0.252	0.106	0.25	0.207	0.265	0.389	0.029	0.165	0.157	0.088	0.269	0.294	-0.041	0.224	0.612	0.284	0.339	0.397	0.22	0.152	0.087	0.254	0.309	0.285	0.136	0.275	0.171	0.252	0.212	0.229	-1.111	0.264
00:48:44	0.386	0.516	0.487	0.448	0.352	0.513	-1.055	-0.938	0.282	0.304	0.37	0.293	-0.1	-0.128	0.156	0.155	0.166	0.198	0.182	0.367	0.308	0.298	0.27	0.056	0.175	0.187	0.109	0.291	0.312	-0.013	0.268	0.867	0.288	0.276	0.204	0.171	0.12	0.116	0.264	0.376	0.309	0.252	0.268	0.418	0.495	0.225	0.452	-1.149	0.258
00:49:54	0.413	0.256	0.335	0.447	0.501	0.327	-1.038	-0.91	0.077	0.29	0.327	0.234	-0.228	-0.166	0.022	0.098	0.16	0.147	0.113	0.489	0.151	0.269	0.491	0.056	0.213	0.173	0.163	0.364	0.325	0.029	0.283	0.618	0.287	0.338	0.585	0.194	0.149	0.107	0.229	0.32	0.29	0.154	0.251	0.159	0.24	0.234	0.228	-1.073	0.28
00:51:04	0.624	0.517	0.592	0.488	0.539	0.437	-0.964	-0.715	0.375	0.42	0.462	0.284	-0.202	-0.111	0.079	0.062	0.207	0.245	0.232	0.604	0.366	0.399	0.557	0.062	0.174	0.171	0.26	0.317	0.511	0.006	0.236	0.821	0.451	0.383	0.961	0.218	0.149	0.156	0.319	0.433	0.409	0.199	0.368	0.417	0.586	0.396	0.651	-1.077	0.32
00:52:14	0.6	0.428	0.636	0.606	0.548	0.657	-0.789	-0.928	0.278	0.301	0.602	0.182	-0.203	-0.156	0.012	0.044	0.164	0.345	0.134	0.279	0.177	0.242	0.348	0.063	0.14	0.168	0.184	0.329	0.463	-0.069	0.38	0.589	0.304	0.436	0.472	0.234	0.162	0.184	0.128	0.423	0.335	0.173	0.311	0.289	0.334	0.369	0.448	-1.077	0.274
00:53:24	0.428	0.487	0.49	0.474	0.495	0.629	-0.935	-0.844	0.331	0.328	0.512	0.221	-0.163	-0.131	0.073	0.146	0.217	0.362	0.061	0.271	0.254	0.307	0.404	0.078	0.129	0.138	0.295	0.407	0.417	0.094	0.379	0.565	0.48	0.395	0.51	0.238	0.172	0.11	0.263	0.331	0.302	0.194	0.291	0.216	0.432	0.253	0.272	-1.033	0.329
00:54:34	0.446	0.344	0.423	0.552	0.577	0.448	-0.965	-0.921	0.329	0.263	0.54	0.159	-0.234	-0.163	0.015	0.033	0.243	0.402	-0.003	0.288	0.239	0.284	0.612	0.041	0.103	0.104	0.189	0.328	0.402	0.111	0.185	0.549	0.37	0.266	0.478	0.198	0.146	0.114	0.178	0.26	0.339	0.163	0.198	0.121	0.32	0.195	0.317	-1.08	0.262
00:55:44	0.455	0.223	0.197	0.262	0.633	0.377	-0.963	-0.924	0.2	0.311	0.514	0.214	-0.126	-0.122	0.046	0.193	0.344	0.289	0.187	0.438	0.167	0.404	0.732	0.07	0.073	-0.007	0.099	0.584	0.22	-0.108	0.094	0.41	0.11	0.148	0.263	0.189	0.168	0.146	0.159	0.337	0.357	0.2	0.267	0.179	0.254	0.229	0.285	-1.019	0.321
00:56:54	0.311	0.202	0.11	0.222	0.332	0.489	-0.999	-0.966	0.187	0.335	0.425	0.203	-0.196	-0.133	0.11	0.187	0.189	0.319	0.183	0.204	0.193	0.267	0.288	0.135	0.167	0.109	0.282	0.365	0.342	0.048	0.445	0.433	0.565	0.512	0.536	0.195	0.165	0.138	0.223	0.343	0.315	0.19	0.266	0.265	0.316	0.278	0.348	-1.041	0.251
00:58:04	0.459	0.135	0.125	0.204	0.531	0.399	-0.999	-0.988	0.232	0.389	0.393	0.212	-0.129	-0.123	0.104	0.063	0.236	0.13	0.105	0.328	0.248	0.309	0.436	0.096	0.138	0.089	0.215	0.362	0.353	0.057	0.377	0.572	0.45	0.354	0.499	0.075	0.176	0.153	0.227	0.375	0.362	0.234	0.309	0.254	0.338	0.402	0.333	-1.029	0.302
00:59:14	0.673	0.372	0.381	0.497	0.544	0.317	-0.907	-0.938	0.166	0.383	0.442	0.263	-0.086	-0.107	0.108	0.266	0.187	0.401	0.268	0.484	0.388	0.521	0.874	0.088	0.153	0.093	0.089	0.333	0.4	0.159	0.267	0.436	0.414	0.413	0.546	0.111	0.126	0.06	0.076	0.24	0.237	0.144	0.133	0.159	0.161	0.115	0.163	-1.041	0.277
01:00:24	0.409	0.266	0.141	0.345	0.551	0.53	-0.88	-0.859	0.311	0.447	0.586	0.176	-0.184	-0.139	0.08	0.067	0.135	0.323	0.063	0.189	0.3	0.311	0.487	0.111	0.108	0.079	0.286	0.343	0.381	0.068	0.251	0.612	0.49	0.374	0.325	0.136	0.143	0.129	0.192	0.237	0.327	0.203	0.163	0.114	0.193	0.133	0.195	-1.023	0.24
01:01:34	0.406	0.411	0.381	0.45	0.666	0.639	-0.898	-0.843	0.335	0.39	0.436	0.231	-0.097	-0.127	0.144	0.148	0.226	0.376	0.224	0.431	0.374	0.23	0.447	0.091	0.121	0.167	0.232	0.356	0.337	-0.046	0.262	0.687	0.355	0.209	0.441	0.106	0.176	0.109	0.221	0.471	0.423	0.257	0.4	0.402	0.455	0.361	0.534	-1.025	0.246
01:02:44	0.367	0.166	0.134	0.176	0.346	0.324	-1.017	-0.973	0.1	0.373	0.352	0.196	-0.164	-0.149	0.134	0.232	0.251	0.318	0.21	0.382	0.331	0.326	0.527	0.062	0.07	0.06	0.133	0.35	0.302	0.054	0.217	0.548	0.331	0.406	0.2	0.09	0.131	0.12	0.15	0.285	0.335	0.178	0.243	0.191	0.208	0.244	0.281	-1.032	0.283
01:03:54	0.493	0.333	0.317	0.318	0.339	0.523	-0.97	-0.813	0.212	0.621	0.578	0.17	-0.155	-0.142	0.034	0.137	0.211	0.128	0.145	0.238	0.144	0.114	0.319	0.061	0.126	0.056	0.171	0.358	0.298	0.018	0.257	0.534	0.408	0.433	0.401	0.09	0.143	0.119	0.097	0.263	0.232	0.121	0.184	0.108	0.154	0.152	0.178	-1.041	0.223
01:05:04	0.394	0.19	0.095	0.211	0.3	0.292	-1.055	-1.008	0.161	0.344	0.329	0.186	-0.132	-0.128	0.086	0.255	0.3	0.28	0.069	0.197	0.143	0.123	0.256	0.088	0.1	0.01	0.197	0.371	0.286	0.072	0.253	0.341	0.421	0.463	0.381	0.084	0.163	0.156	0.196	0.308	0.339	0.203	0.29	0.235	0.433	0.325	0.245	-1.031	0.262
01:06:14	0.386	0.356	0.287	0.523	0.407	0.313	-1.093	-1.028	0.247	0.249	0.295	0.188	-0.167	-0.136	0.049	0.043	0.107	0.144	0.072	0.237	0.307	0.376	0.493	0.094	0.071	0.058	0.185	0.376	0.28	0.081	0.274	0.422	0.423	0.381	0.374	0.087	0.165	0.13	0.143	0.308	0.293	0.126	0.239	0.18	0.192	0.186	0.295	-1.05	0.229
01:07:24	0.33	0.239	0.189	0.253	0.55	0.566	-0.838	-0.859	0.305	0.622	0.606	0.163	-0.144	-0.137	0.077	0.072	0.166	0.24	0.118	0.271	0.191	0.296	0.347	0.069	0.105	0.02	0.112	0.368	0.195	0.054	0.29	0.526	0.33	0.385	0.283	0.088	0.14	0.117	0.103	0.187	0.228	0.131	0.254	0.103	0.148	0.183	0.201	-1.027	0.214
01:08:34	0.368	0.192	0.155	0.22	0.395	0.424	-0.97	-0.938	0.17	0.338	0.422	0.161	-0.135	-0.149	0.127	0.117	0.261	0.251	0.25	0.477	0.405	0.352	0.712	0.072	0.087	0.043	0.152	0.361	0.284	0.08	0.233	0.548	0.372	0.312	0.345	0.053	0.12	0.13	0.155	0.283	0.287	0.214	0.235	0.196	0.235	0.233	0.227	-1.044	0.202
01:09:44	0.351	0.304	0.241	0.243	0.364	0.278	-1.107	-0.822	0.04	0.321	0.331	0.211	-0.172	-0.14	0.113	0.089	0.266	0.187	0.16	0.45	0.349	0.331	0.481	0.043	0.091	0.068	0.236	0.316	0.397	0.038	0.333	0.846	0.662	0.582	0.511	-0.012	0.082	0.069	0.097	0.274	0.302	0.181	0.228	0.303	0.376	0.278	0.469	-1.121	0.191
01:10:54	0.601	0.311	0.343	0.411	0.454	0.275	-1.021	-0.909	0.206	0.32	0.312	0.242	-0.174	-0.145	0.093	0.076	0.156	0.197	0.11	0.444	0.331	0.275	0.571	0.084	0.103	0.018	0.178	0.348	0.236	0.026	0.179	0.583	0.345	0.445	0.377	-0.008	0.117	0.108	0.138	0.315	0.304	0.24	0.276	0.321	0.408	0.254	0.537	-1.063	0.201
01:12:04	0.376	0.258	0.223	0.226	0.499	0.386	-0.941	-0.94	0.224	0.419	0.422	0.175	-0.165	-0.158	0.057	0.058	0.073	0.214	0.054	0.166	0.19	0.193	0.353	0.064	0.046	-0.02	0.129	0.435	0.175	-0.007	0.146	0.353	0.184	0.307	0.232	0.021	0.116	0.11	0.115	0.232	0.244	0.167	0.239	0.139	0.207	0.198	0.23	-1.054	0.201
23:00:00	0.506	0.362	0.449	0.753	0.832	0.752	-0.417	-0.201	0.566	0.762	0.59	0.135	0.07	0.003	0.223	0.288	0.271	0.387	0.148	0.496	0.549	0.216	0.476	0.313	0.239	0.184	0.436	0.504	0.447	0.38	0.412	0.708	0.586	0.563	0.367	0.222	0.332	0.335	0.399	0.532	0.505	0.572	0.516	0.506	0.603	0.495	0.392	-0.671	0.45
23:01:00	0.498	0.499	0.532	0.502	0.76	0.751	-0.414	-0.373	0.441	0.941	0.615	0.11	0.088	0.021	0.341	0.293	0.289	0.417	0.191	0.538	0.634	0.225	0.471	0.282	0.203	0.14	0.353	0.515	0.467	0.346	0.414	0.544	0.475	0.512	0.364	0.193	0.29	0.301	0.401	0.516	0.481	0.477	0.505	0.345	0.529	0.485	0.317	-0.678	0.432
23:02:00	0.618	0.509	0.523	0.61	0.674	0.543	-0.506	-0.474	0.461	0.665	0.629	0.13	0.042	-0.021	0.288	0.238	0.297	0.397	0.119	0.486	0.558	0.145	0.453	0.246	0.173	0.143	0.374	0.47	0.438	0.316	0.386	0.568	0.539	0.523	0.356	0.191	0.254	0.23	0.265	0.411	0.341	0.363	0.323	0.227	0.277	0.272	0.185	-0.68	0.421
[truncated: 46 more columns]

## Sheet: CrCDH_D
	A02	A03	A04	A05	A06	A07	A08	A09	A10	A11	A12	B01	B02	B03	B04	B05	B06	B07	B08	B09	B10	B11	B12	C01	C02	C03	C04	C05	C06	C07	C08	C09	C10	C11	C12	D01	D02	D03	D04	D05	D06	D07	D08	D09	D10	D11	D12	E01	E02
	Tween80	N-Acetyl-D-Galactosamine	N-Acetyl-D-Glucosamine	N-Acetyl-D-Mannosamine	Adonitol	Amygdalin	D-Arabinose	L-Arabinose	D-Arabitol	Arbutin	D-Cellobiose	α-Cyclodextrin	β-Cyclodextrin	Dextrin	i-Erythritol	D-Fructose	L-Fucose	D-Galactose	D-GalacturonicAcid	Gentiobiose	D-GluconicAcid	D-Glucosamine	α-D-Glucose	Glucose-1-Phosphate	Glucuronamide	D-GlucuronicAcid	Glycerol	Glycogen	m-Inositol	2-Keto-D-GluconicAcid	α-D-Lactose	Lactulose	Maltitol	1Maltose	Maltotriose	D-Mannitol	D-Mannose	D-Melezitose	D-Melibiose	α-Methyl-D-Galactoside	β-Methyl-D-Galactoside	α-Methyl-D-Glucose	β-Methyl-D-Glucose	Palatinose	D-PsicoseD-Fructose	D-Raffinose	L-Rhamnose	D-Ribose	Salicin
00:00:00	0.547	0.281	0.084	0.121	0.329	0.749	0.176	0.374	0.45	0.611	0.838	0.322	0.595	0.34	0.154	0.257	0.191	0.265	0.166	0.223	0.647	0.257	0.27	0.092	0.458	0.097	0.324	0.686	0.247	0.0007	0.449	0.204	0.202	0.212	0.598	0.157	0.175	0.382	0.238	0.411	0.359	0.294	0.353	0.316	0.268	0.444	0.246	-0.398	0.248
00:01:08	0.551	0.143	0.154	0.361	0.342	0.689	0.223	0.358	0.842	0.755	0.573	0.283	0.63	0.432	0.15	0.175	0.185	0.242	0.156	0.142	0.986	0.118	0.287	0.274	0.455	-0.002	0.32	0.816	0.238	-0.015	0.431	0.208	0.182	0.233	0.855	0.267	0.307	0.428	0.289	0.318	0.31	0.251	0.288	0.258	0.287	0.41	0.382	-0.487	0.034
00:02:16	0.714	0.108	0.303	0.366	0.449	0.604	0.234	0.299	0.48	0.757	0.604	0.323	0.706	0.418	0.092	0.153	0.206	0.229	0.169	0.296	1.179	0.144	0.337	0.278	0.903	0.163	0.344	1.22	0.217	-0.047	0.652	0.342	0.149	0.191	1.384	0.384	0.229	0.431	0.321	0.393	0.369	0.247	0.375	0.219	0.16	0.271	0.318	-0.588	0.39
00:03:24	0.622	0.153	0.071	0.082	0.392	0.779	0.169	0.287	0.343	0.516	0.611	0.306	0.668	0.394	0.1	0.141	0.201	0.315	0.211	0.237	1.275	0.158	0.472	0.33	0.95	0.269	0.336	1.034	0.187	-0.06	0.496	0.368	0.154	0.182	1.029	0.311	0.402	0.295	0.217	0.279	0.37	0.162	0.307	0.215	0.181	0.23	0.222	-0.688	0.635
00:05:12	0.63	0.198	0.142	0.134	0.266	0.807	0.357	0.309	0.318	0.417	0.584	0.237	0.666	0.33	0.19	0.362	0.251	0.225	0.191	0.343	1.206	0.197	0.603	0.312	1.007	0.307	0.302	0.98	0.231	-0.036	0.506	0.351	0.149	0.217	1.234	0.341	0.206	0.349	0.208	0.337	0.35	0.161	0.258	0.155	0.15	0.176	0.315	-0.789	0.233
00:08:58	1.097	0.276	0.219	0.475	0.57	0.425	-0.342	-0.073	0.819	1.005	1.236	0.658	0.265	0.287	0.264	0.694	0.526	1.01	0.846	1.062	0.764	0.538	0.845	0.866	0.708	0.667	0.621	0.529	0.368	0.343	0.494	0.818	1.038	0.752	1.17	0.611	0.81	1.045	0.735	0.885	0.919	1.177	0.898	1.113	1.348	1.36	1.421	-1.245	0.585
00:10:09	0.82	0.232	0.285	0.438	0.472	0.342	-0.4	-0.038	0.943	1.491	0.693	0.403	-0.145	0.123	0.083	0.468	0.266	0.829	0.303	0.959	1.117	0.412	0.955	0.74	0.42	0.467	0.407	0.241	0.355	0.249	0.497	0.669	0.846	0.961	1.091	0.397	0.483	0.469	0.596	0.518	0.746	1.139	0.842	0.861	0.809	0.669	1.014	-1.297	0.351
00:11:19	0.558	0.6	0.193	0.581	0.36	0.204	-0.555	-0.299	0.975	1.142	0.762	0.387	-0.012	0.127	0.111	0.633	0.375	0.99	0.433	0.893	0.884	0.573	0.997	0.485	0.715	0.628	0.434	0.125	0.391	0.28	0.621	0.732	0.68	0.672	0.642	0.447	0.515	0.498	0.605	0.607	0.838	1.182	1.052	0.821	0.811	0.647	0.648	-1.102	0.479
00:12:29	0.713	0.868	0.373	1.942	0.654	0.183	-0.44	-0.285	0.861	0.807	0.458	0.596	0.1	0.218	0.259	0.564	0.465	1.002	0.576	0.976	0.875	0.602	1.108	0.5	0.732	0.975	0.604	0.165	0.462	0.455	0.907	0.804	0.592	0.661	0.736	0.495	0.52	0.525	0.606	0.613	0.703	1.062	1.099	0.834	0.651	0.668	0.74	-1.073	0.485
00:13:40	0.595	0.708	0.437	1.958	0.481	0.138	-0.527	-0.453	0.51	0.665	0.379	0.276	0.132	0.056	0.152	0.62	0.374	0.864	0.64	0.909	1.055	0.585	0.994	0.512	0.82	0.816	0.726	0.329	0.671	0.47	1.039	0.811	0.56	0.575	0.694	0.517	0.571	0.544	0.642	0.615	0.749	0.982	0.8	0.66	0.716	0.706	0.659	-1.091	0.505
00:14:50	0.781	0.719	0.763	1.467	1.053	0.868	0.085	0.118	0.716	1.003	0.555	0.242	0.091	0.061	0.255	0.735	0.342	0.892	0.558	0.843	1.069	0.438	0.87	0.57	0.741	0.686	0.803	0.298	0.609	0.407	1.012	0.707	0.593	0.576	0.682	0.497	0.542	0.568	0.679	0.862	0.849	1.111	1.078	1.002	0.768	0.826	0.793	-1.057	0.494
00:16:00	0.718	1.202	1.005	1.643	1.085	0.647	-0.054	-0.222	0.709	1.095	0.458	0.382	0.333	0.159	0.488	0.956	0.541	0.895	0.583	0.847	1.227	0.818	1.175	0.532	0.59	0.557	0.801	0.326	0.71	0.465	1.168	0.779	0.697	0.614	0.841	0.517	0.56	0.524	0.66	0.802	0.805	1.052	0.795	0.875	0.8	0.733	0.653	-1.017	0.556
00:17:10	0.682	1.254	0.797	1.861	1.094	0.436	-0.373	-0.403	0.743	0.736	0.564	0.398	0.374	0.182	0.576	0.938	0.506	0.936	0.753	0.705	0.869	0.909	1.058	0.515	0.703	0.587	0.83	0.337	0.778	0.366	1.002	0.637	0.683	0.57	0.735	0.488	0.534	0.531	0.672	0.713	0.674	0.853	0.662	0.684	0.692	0.612	0.634	-1.022	0.556
00:18:20	0.535	1.044	0.856	2.022	1.049	0.388	-0.657	-0.636	0.498	0.556	0.338	0.397	0.231	0.149	0.58	0.741	0.375	0.713	0.569	0.614	0.867	0.972	1.09	0.432	0.549	0.432	0.765	0.249	0.734	0.402	0.896	0.472	0.511	0.525	0.587	0.421	0.474	0.454	0.722	0.843	0.703	0.876	0.98	0.726	0.737	0.77	0.622	-1.107	0.474
00:19:30	0.821	1.178	1.063	1.195	1.409	1.096	-0.193	-0.458	1.019	1.195	0.759	0.619	0.316	0.333	0.732	0.811	0.564	0.822	0.698	0.951	0.884	0.951	1.222	0.585	0.698	0.635	0.951	0.439	0.801	0.573	0.951	0.588	0.658	0.557	0.71	0.567	0.619	0.626	0.794	0.815	0.727	1.076	0.715	0.72	0.677	0.655	0.623	-0.936	0.634
00:20:40	0.656	0.858	1.027	0.617	1.224	0.984	-0.231	-0.413	0.875	1.015	0.539	0.149	0.009	0.028	0.484	0.703	0.229	0.617	0.433	0.722	0.865	0.533	1.016	0.411	0.534	0.428	0.87	0.226	0.636	0.493	0.696	0.416	0.41	0.405	0.477	0.383	0.437	0.461	0.501	0.562	0.526	0.652	0.51	0.443	0.45	0.47	0.468	-1.118	0.507
00:21:50	0.745	1.237	1.236	0.849	1.795	1.165	-0.41	-0.408	0.789	0.98	0.742	0.422	0.119	0.193	0.519	0.782	0.319	0.682	0.615	0.654	0.72	0.874	0.97	0.452	0.446	0.466	0.798	0.287	0.746	0.492	0.966	0.672	0.711	0.58	0.665	0.414	0.47	0.482	0.635	0.767	0.566	0.768	0.547	0.601	0.479	0.551	0.5	-1.068	0.547
00:23:00	0.636	1.025	1.641	1.336	1.987	0.964	-0.46	-0.446	0.858	0.862	0.615	0.61	0.241	0.313	0.552	0.897	0.556	0.783	0.673	0.702	0.775	1.043	1.151	0.516	0.523	0.561	0.927	0.43	0.826	0.49	0.822	0.592	0.596	0.523	0.757	0.515	0.552	0.599	0.768	0.933	0.871	1.009	0.839	0.766	0.744	0.698	0.607	-0.97	0.632
00:24:10	0.595	1.008	1.251	1.131	1.874	0.654	-0.607	-0.65	0.517	0.644	0.42	0.318	0.147	0.369	0.498	0.84	0.379	0.907	0.574	0.613	0.527	0.731	1.038	0.481	0.573	0.522	0.841	0.535	0.78	0.604	0.861	0.522	0.526	0.553	0.548	0.478	0.529	0.573	0.821	1.014	0.71	0.718	0.767	0.651	0.642	0.646	0.623	-0.998	0.622
00:25:21	0.554	0.471	0.829	0.686	1.256	0.719	-0.42	-0.44	0.829	0.836	0.663	0.362	0.101	0.122	0.423	0.69	0.207	0.604	0.542	0.63	0.579	0.909	1.046	0.437	0.436	0.4	0.752	0.504	0.636	0.625	0.88	0.476	0.427	0.52	0.721	0.415	0.462	0.514	0.543	0.55	0.553	0.599	0.543	0.465	0.366	0.389	0.469	-1.056	0.572
00:26:31	0.594	0.722	1.373	0.78	1.549	0.431	-0.83	-0.896	0.768	0.896	0.46	0.476	0.075	0.283	0.28	0.806	0.383	0.538	0.498	0.476	0.374	0.9	0.904	0.372	0.388	0.361	0.732	0.487	0.591	0.488	0.674	0.405	0.488	0.418	0.514	0.376	0.416	0.461	0.607	0.638	0.519	0.437	0.485	0.423	0.305	0.37	0.375	-1.098	0.499
00:27:41	0.842	0.631	0.7	0.935	1.518	0.591	-0.716	-0.746	0.743	0.974	0.753	0.616	0.198	0.431	0.678	0.625	0.593	0.792	0.524	0.889	0.72	0.762	0.688	0.521	0.517	0.487	0.806	0.495	0.638	0.431	0.624	0.547	0.535	0.525	0.657	0.512	0.533	0.585	0.623	0.619	0.609	0.677	0.582	0.575	0.432	0.526	0.625	-0.968	0.73
00:28:51	0.776	0.63	0.58	0.777	1.06	0.672	-0.797	-0.812	0.558	0.933	0.778	0.658	0.29	0.488	0.43	0.493	0.518	0.771	0.43	0.743	0.541	0.701	0.678	0.503	0.549	0.517	0.768	0.564	0.662	0.445	0.611	0.588	0.603	0.501	0.676	0.492	0.523	0.578	0.788	0.849	0.737	0.716	0.632	0.592	0.51	0.57	0.707	-0.987	0.644
00:30:01	0.534	0.371	0.717	0.637	1.24	0.798	-0.836	-0.842	0.615	0.798	0.741	0.485	0.078	0.276	0.243	0.51	0.429	0.595	0.467	0.457	0.381	0.899	0.701	0.377	0.434	0.391	0.646	0.551	0.648	0.491	0.713	0.572	0.428	0.43	0.688	0.383	0.396	0.392	0.646	0.716	0.528	0.515	0.502	0.457	0.318	0.531	0.519	-1.091	0.515
00:31:11	0.916	0.793	1.126	0.879	1.01	0.434	-0.773	-0.88	0.357	0.832	0.296	0.291	0.113	0.167	0.314	0.55	0.397	0.609	0.526	0.52	0.475	0.955	0.701	0.449	0.452	0.447	0.742	0.708	0.593	0.495	0.66	0.56	0.519	0.53	0.529	0.429	0.45	0.549	0.67	0.712	0.577	0.563	0.563	0.49	0.434	0.539	0.494	-1.038	0.538
00:32:21	0.469	0.39	0.486	0.531	1.506	0.751	-0.927	-0.841	0.761	0.81	0.427	0.459	0.068	0.135	0.301	0.65	0.393	0.591	0.437	0.534	0.524	0.882	0.824	0.372	0.318	0.348	0.586	0.544	0.538	0.486	0.342	0.416	0.397	0.364	0.398	0.356	0.394	0.465	0.518	0.507	0.51	0.241	0.488	0.411	0.308	0.307	0.384	-1.096	0.487
00:33:31	0.411	0.462	0.599	0.706	1.688	0.853	-0.907	-0.829	0.702	0.725	0.443	0.454	0.043	0.151	0.282	0.495	0.359	0.561	0.437	0.295	0.354	0.765	1.102	0.35	0.314	0.376	0.666	0.565	0.577	0.507	0.653	0.408	0.443	0.409	0.518	0.347	0.364	0.439	0.547	0.479	0.462	0.218	0.476	0.511	0.487	0.311	0.369	-1.108	0.618
00:34:41	0.42	0.805	0.969	0.88	0.755	0.534	-0.948	-0.889	0.259	0.364	0.189	0.402	0.015	0.119	0.263	0.542	0.295	0.415	0.422	0.231	0.334	0.824	0.78	0.307	0.343	0.327	0.693	0.433	0.502	0.455	0.563	0.456	0.445	0.442	0.486	0.294	0.326	0.396	0.488	0.501	0.424	0.322	0.29	0.17	0.282	0.624	0.409	-1.151	0.368
00:35:52	0.64	0.688	0.877	0.865	1.293	0.924	-0.472	-0.736	0.644	0.502	0.455	0.499	0.137	0.146	0.376	0.571	0.426	0.542	0.459	0.358	0.422	0.813	0.61	0.41	0.413	0.419	0.642	0.558	0.506	0.496	0.587	0.492	0.578	0.452	0.463	0.397	0.436	0.518	0.817	0.762	0.601	0.455	0.648	0.529	0.53	0.506	0.503	-1.057	0.469
00:37:03	0.377	0.7	0.577	1.002	2.197	0.956	-0.924	-0.826	0.504	0.413	0.34	0.46	0.088	0.069	0.322	0.41	0.306	0.516	0.443	0.389	0.341	0.844	0.544	0.393	0.53	0.399	0.628	0.373	0.526	0.383	0.458	0.41	0.394	0.461	0.535	0.385	0.401	0.495	0.572	0.701	0.49	0.551	0.544	0.454	0.384	0.461	0.465	-1.065	0.444
00:38:12	0.395	0.481	0.775	0.919	1.168	1.003	-1.01	-0.9	0.731	0.727	0.402	0.451	0.107	0.048	0.231	0.472	0.257	0.429	0.365	0.258	0.322	0.454	0.528	0.385	0.412	0.349	0.683	0.502	0.502	0.373	0.579	0.47	0.426	0.443	0.426	0.367	0.331	0.465	0.557	0.699	0.453	0.236	0.412	0.392	0.269	0.364	0.45	-1.081	0.417
00:39:22	0.441	0.349	0.479	0.7	1.035	0.868	-0.819	-0.922	0.65	0.636	0.619	0.445	0.014	0.113	0.233	0.529	0.246	0.377	0.403	0.266	0.273	0.845	0.874	0.355	0.254	0.324	0.443	0.405	0.532	0.444	0.55	0.459	0.44	0.492	0.651	0.348	0.316	0.447	0.534	0.615	0.46	0.286	0.468	0.42	0.248	0.437	0.464	-1.117	0.39
00:40:32	0.449	0.553	0.749	0.753	0.921	0.861	-0.859	-0.924	0.661	0.507	0.68	0.452	0.082	0.068	0.358	0.487	0.333	0.368	0.416	0.343	0.32	0.597	0.914	0.364	0.38	0.327	0.657	0.433	0.627	0.4	0.448	0.613	0.52	0.413	0.654	0.367	0.332	0.459	0.557	0.535	0.396	0.376	0.41	0.355	0.321	0.384	0.428	-1.12	0.343
00:41:43	0.425	0.314	0.446	0.669	0.618	0.531	-0.809	-0.767	0.545	0.558	0.594	0.405	-0.023	0.015	0.205	0.355	0.365	0.346	0.234	0.285	0.263	0.086	0.425	0.332	0.33	0.272	0.575	0.356	0.576	0.247	0.428	0.432	0.559	0.341	0.542	0.32	0.269	0.436	0.488	0.506	0.359	0.342	0.396	0.349	0.201	0.392	0.428	-1.152	0.333
00:42:53	0.155	0.113	0.172	0.264	0.258	0.493	-1.052	-1.045	0.227	0.447	0.349	0.193	-0.237	-0.275	0.002	0.193	0.054	0.053	0.139	-0.03	0.044	0.463	0.247	0.097	-0.002	0.011	0.35	0.036	0.306	0.131	0.231	0.018	0.256	0.17	0.177	0.077	-0.021	0.18	0.205	0.23	0.056	-0.038	0.05	-0.004	-0.023	0.087	0.086	-1.412	0.07
00:44:03	0.355	0.446	0.596	0.428	0.891	0.778	-0.886	-1.078	0.341	0.522	0.422	0.343	-0.012	0.007	0.2	0.341	0.282	0.31	0.398	0.14	0.2	0.706	0.67	0.262	0.242	0.031	0.446	0.187	0.457	0.267	0.412	0.256	0.335	0.359	0.478	0.256	0.202	0.369	0.377	0.443	0.302	0.152	0.312	0.233	0.267	0.308	0.346	-1.239	0.235
00:45:13	0.356	0.643	0.564	0.581	0.94	0.866	-0.654	-0.694	0.314	0.653	0.691	0.447	0.09	0.101	0.256	0.388	0.377	0.33	0.328	0.299	0.323	0.679	0.652	0.365	0.361	0.258	0.611	0.293	0.511	0.456	0.528	0.402	0.479	0.492	0.52	0.351	0.272	0.469	0.49	0.509	0.275	0.273	0.325	0.244	0.273	0.362	0.415	-1.154	0.345
00:46:23	0.453	0.443	0.823	0.549	0.94	0.838	-0.998	-0.837	0.392	0.457	0.35	0.414	0.023	-0.075	0.178	0.292	0.204	0.306	0.329	0.311	0.295	0.36	0.542	0.331	0.311	0.128	0.596	0.241	0.229	0.224	0.43	0.279	0.421	0.403	0.37	0.305	0.253	0.435	0.517	0.527	0.345	0.398	0.345	0.323	0.231	0.387	0.343	-1.164	0.318
00:47:34	0.508	0.415	0.546	0.352	0.681	0.638	-0.889	-1.114	0.243	0.563	0.476	0.396	-0.017	0.035	0.144	0.546	0.357	0.505	0.382	0.38	0.363	0.597	0.523	0.329	0.081	0.024	0.247	0.138	0.045	-0.117	0.114	0.006	0.003	0.217	0.07	0.285	0.186	0.385	0.469	0.49	0.291	0.228	0.308	0.189	0.179	0.292	0.444	-1.18	0.308
00:48:44	0.288	0.481	0.576	0.583	0.762	0.823	-0.774	-0.81	0.489	0.568	0.547	0.417	0.056	0.133	0.193	0.416	0.263	0.324	0.382	0.263	0.253	0.825	0.907	0.333	0.254	0.181	0.453	0.152	0.468	0.437	0.536	0.312	0.347	0.426	0.319	0.326	0.234	0.431	0.459	0.469	0.353	0.312	0.392	0.235	0.27	0.259	0.427	-1.155	0.405
00:49:54	0.36	0.718	0.736	0.346	0.825	0.805	-0.802	-1.022	0.403	0.497	0.468	0.422	0.069	0.002	0.191	0.417	0.267	0.257	0.468	0.253	0.214	0.759	0.833	0.341	0.28	0.159	0.735	0.25	0.464	0.522	0.573	0.416	0.432	0.549	0.643	0.335	0.244	0.439	0.504	0.473	0.312	0.294	0.383	0.654	0.33	0.295	0.452	-1.144	0.38
00:51:04	0.381	0.562	0.658	0.401	0.859	0.791	-0.754	-0.896	0.307	0.48	0.529	0.364	-0.037	-0.029	0.148	0.297	0.312	0.354	0.183	0.341	0.349	0.171	0.272	0.283	0.223	0.1	0.31	0.205	0.289	0.215	0.32	0.346	0.311	0.416	0.306	0.262	0.184	0.38	0.495	0.444	0.25	0.23	0.267	0.18	0.232	0.231	0.335	-1.202	0.372
00:52:14	0.383	0.568	0.844	0.258	0.715	0.784	-0.823	-0.91	0.298	0.459	0.65	0.348	-0.079	0.015	0.116	0.226	0.223	0.158	0.271	0.193	0.203	0.395	0.711	0.272	0.187	0.142	0.396	0.215	0.524	0.257	0.368	0.415	0.313	0.308	0.41	0.265	0.155	0.353	0.399	0.44	0.256	0.179	0.222	0.229	0.133	0.208	0.201	-1.221	0.386
00:53:24	0.328	0.474	0.599	0.318	0.628	0.735	-0.805	-0.918	0.317	0.446	0.518	0.352	-0.109	-0.023	0.077	0.266	0.213	0.289	0.139	0.152	0.239	0.201	0.564	0.262	0.22	0.109	0.441	0.299	0.463	0.289	0.326	0.343	0.353	0.442	0.429	0.293	0.229	0.358	0.464	0.442	0.326	0.288	0.352	0.236	0.295	0.365	0.432	-1.199	0.403
00:54:34	0.308	0.344	0.373	0.314	0.731	0.771	-1.017	-1.127	0.303	0.483	0.36	0.347	-0.088	-0.041	0.119	0.295	0.123	0.197	0.179	0.179	0.149	0.493	0.532	0.241	0.082	-0.011	0.244	0.192	-0.172	-0.093	0.029	-0.02	0.053	0.109	0.154	0.252	0.175	0.32	0.377	0.41	0.24	0.205	0.27	0.229	0.181	0.299	0.227	-1.23	0.357
00:55:44	0.323	0.412	0.285	0.285	0.746	0.651	-0.874	-1.058	0.388	0.519	0.466	0.365	-0.116	-0.035	0.077	0.306	0.21	0.22	0.203	0.188	0.287	0.464	0.434	0.232	0.195	0.027	0.364	0.269	0.1	0.23	0.216	0.194	0.292	0.229	0.049	0.293	0.219	0.301	0.397	0.442	0.218	0.237	0.231	0.128	0.176	0.319	0.251	-1.187	0.394
00:56:54	0.344	0.435	0.603	0.274	0.589	0.724	-0.829	-1.014	0.212	0.509	0.621	0.274	-0.185	-0.058	-0.037	0.109	0.098	0.138	0.164	0.136	0.138	0.278	0.644	0.172	0.112	0.078	0.293	0.225	0.488	0.205	0.265	0.27	0.385	0.194	0.454	0.233	0.178	0.26	0.381	0.381	0.315	0.232	0.283	0.246	0.24	0.307	0.291	-1.277	0.345
00:58:04	0.408	0.454	0.566	0.283	0.654	0.746	-0.895	-1.059	0.286	0.45	0.59	0.188	-0.224	-0.051	-0.034	0.113	0.024	0.196	0.22	0.154	0.215	0.042	0.426	0.21	0.128	0.042	0.258	0.242	0.134	0.156	0.3	0.238	0.175	0.259	0.394	0.243	0.208	0.261	0.369	0.452	0.283	0.122	0.279	0.215	0.218	0.319	0.336	-1.285	0.351
00:59:14	0.451	0.453	0.433	0.185	0.674	0.702	-1.072	-1.149	0.239	0.372	0.552	0.122	-0.348	-0.123	-0.142	0.205	0.063	0.094	-0.054	0.2	0.13	-0.095	0.221	0.171	0.087	-0.024	0.218	0.141	0.164	0.095	0.272	0.216	0.327	0.595	0.482	0.215	0.209	0.257	0.384	0.452	0.198	0.177	0.257	0.118	0.181	0.29	0.362	-1.284	0.291
01:00:24	0.284	0.254	0.135	0.153	0.518	0.218	-1.22	-1.188	0.164	0.325	0.296	0.187	-0.234	-0.06	-0.044	0.076	0.092	0.146	0.055	0.192	0.151	-0.031	0.38	0.094	0.019	-0.044	0.171	0.124	0.151	-0.043	0.101	0.174	0.184	0.168	0.351	0.169	0.177	0.153	0.292	0.331	0.192	0.192	0.15	0.102	0.124	0.204	0.236	-1.377	0.269
01:01:34	0.371	0.361	0.328	0.239	0.516	0.567	-0.899	-1.207	0.184	0.4	0.462	0.177	-0.252	-0.19	-0.093	0.07	0.006	0.026	0.03	0.085	0.102	0.317	0.385	0.145	0.013	0.014	0.207	0.166	0.082	0.227	0.21	0.137	0.25	0.279	0.143	0.236	0.243	0.245	0.365	0.408	0.273	0.205	0.24	0.188	0.112	0.256	0.296	-1.279	0.337
01:02:44	0.454	0.295	0.266	0.239	0.62	0.316	-1.071	-1.228	0.112	0.396	0.308	0.16	-0.208	-0.067	-0.029	0.16	0.137	0.109	0.224	0.201	0.155	0.381	0.635	0.195	0.177	0.057	0.239	0.329	0.3	0.027	0.427	0.33	0.252	0.489	0.459	0.271	0.299	0.282	0.366	0.468	0.287	0.149	0.24	0.259	0.204	0.333	0.383	-1.25	0.379
01:03:54	0.204	0.253	0.433	0.25	0.493	0.331	-1.268	-1.371	-0.063	0.131	0.076	0.025	-0.298	-0.245	-0.103	0.053	0.007	0.051	-0.002	0.235	0.147	0.585	0.414	0.107	0.07	-0.025	0.193	0.263	0.094	0.063	0.135	0.152	0.204	0.257	0.211	0.191	0.23	0.198	0.262	0.338	0.151	0.144	0.165	0.136	0.154	0.29	0.291	-1.332	0.284
01:05:04	0.27	0.252	0.181	0.228	0.686	0.41	-1.156	-1.075	0.269	0.467	0.494	0.14	-0.235	-0.185	-0.069	0.113	0.045	0.028	0.02	0.257	0.087	0.319	0.407	0.188	0.158	0.048	0.226	0.303	0.196	0.125	0.272	0.304	0.281	0.339	0.363	0.246	0.273	0.244	0.276	0.461	0.242	0.252	0.171	0.186	0.192	0.346	0.263	-1.283	0.341
01:06:14	0.289	0.244	0.149	0.149	0.443	0.142	-1.178	-1.208	0.121	0.422	0.361	0.134	-0.215	-0.078	-0.015	0.236	0.286	0.373	0.264	0.397	0.341	0.535	0.634	0.14	0.106	-0.009	0.201	0.126	0.17	0.017	0.327	0.31	0.271	0.457	0.511	0.222	0.247	0.236	0.169	0.377	0.111	0.117	0.133	0.129	0.11	0.248	0.341	-1.253	0.283
01:07:24	0.414	0.222	0.206	0.267	0.616	0.315	-1.067	-1.196	0.29	0.534	0.4	0.204	-0.145	-0.103	0.038	0.203	0.116	0.14	0.257	0.235	0.209	0.56	0.524	0.207	0.159	0.069	0.369	0.329	0.135	0.416	0.368	0.345	0.464	0.461	0.416	0.317	0.344	0.282	0.356	0.448	0.283	0.24	0.23	0.207	0.224	0.376	0.285	-1.183	0.388
01:08:34	0.368	0.151	0.161	0.185	0.511	0.112	-1.284	-1.344	0.112	0.333	0.469	-0.042	-0.395	-0.314	-0.168	-0.032	-0.063	-0.064	0.014	0.016	-0.041	0.066	0.306	0.014	-0.029	-0.148	0.048	0.102	0.083	-0.113	0.05	0.061	0.055	0.063	0.091	0.045	0.152	0.136	0.082	0.251	0.069	0.02	0.057	-0.049	0.008	0.131	0.236	-1.403	0.22
01:09:44	0.279	0.158	0.092	0.212	0.415	0.175	-1.199	-1.176	0.174	0.373	0.331	0.118	-0.241	-0.153	-0.036	0.094	0.065	0.091	0.058	0.36	0.073	-0.026	0.209	0.101	0.103	0.026	0.208	0.243	0.137	0.028	0.189	0.285	0.143	0.262	0.17	0.191	0.252	0.245	0.08	0.34	0.194	0.142	0.172	0.179	0.083	0.221	0.29	-1.23	0.26
01:10:54	0.248	-0.01	0.072	0.198	0.319	0.192	-1.223	-1.384	0.134	0.38	0.256	0.049	-0.316	-0.193	-0.079	0.049	-0.046	0.02	0.087	0.118	0.073	0.132	0.24	0.012	-0.026	-0.016	0.136	0.201	0.129	-0.064	0.155	0.075	0.128	0.164	0.16	0.154	0.206	0.217	0.032	0.325	0.14	0.124	0.199	0.128	0.115	0.252	0.241	-1.287	0.242
01:12:04	0.598	0.343	0.341	0.383	0.516	0.293	-0.86	-1.172	0.364	0.532	0.453	0.247	-0.128	-0.008	0.115	0.241	0.172	0.274	0.261	0.264	0.167	0.255	0.446	0.272	0.229	0.204	0.321	0.35	0.349	0.105	0.376	0.357	0.416	0.59	0.604	0.32	0.402	0.398	0.302	0.466	0.333	0.312	0.315	0.316	0.237	0.357	0.449	-1.071	0.486
23:00:00	0.419	0.168	0.207	0.229	0.265	0.201	-1.004	-0.905	0.371	0.618	0.398	0.149	0.117	-0.158	0.194	0.258	0.214	0.118	0.169	0.301	0.276	0.244	0.175	0.315	0.275	0.119	0.514	0.333	0.366	0.081	0.465	0.391	0.392	0.497	0.321	0.301	0.345	0.523	0.512	0.391	0.41	0.329	0.454	0.174	0.339	0.471	0.237	-0.833	0.363
23:01:00	0.441	0.204	0.42	0.381	0.37	0.342	-0.879	-0.85	0.317	0.683	0.473	0.279	0.093	0.122	0.231	0.312	0.215	0.227	0.129	0.382	0.442	-0.18	0.258	0.26	0.202	0.105	0.405	0.304	0.348	0.065	0.318	0.331	0.334	0.369	0.316	0.304	0.37	0.555	0.52	0.554	0.478	0.38	0.551	0.296	0.405	0.574	0.433	-0.806	0.518
23:02:00	0.486	0.314	0.422	0.474	0.572	0.483	-0.822	-0.832	0.415	0.665	0.305	0.226	0.112	-0.063	0.229	0.298	0.233	0.268	0.257	0.402	0.389	0.072	0.393	0.279	0.237	0.08	0.479	0.366	0.408	0.123	0.375	0.374	0.41	0.49	0.324	0.378	0.414	0.527	0.547	0.577	0.394	0.458	0.445	0.157	0.378	0.579	0.312	-0.757	0.458
[truncated: 46 more columns]

## Sheet: CrCDH_E
	A02	A03	A04	A05	A06	A07	A08	A09	A10	A11	A12	B01	B02	B03	B04	B05	B06	B07	B08	B09	B10	B11	B12	C01	C02	C03	C04	C05	C06	C07	C08	C09	C10	C11	C12	D01	D02	D03	D04	D05	D06	D07	D08	D09	D10	D11	D12	E01	E02
	Tween80	N-Acetyl-D-Galactosamine	N-Acetyl-D-Glucosamine	N-Acetyl-D-Mannosamine	Adonitol	Amygdalin	D-Arabinose	L-Arabinose	D-Arabitol	Arbutin	D-Cellobiose	α-Cyclodextrin	β-Cyclodextrin	Dextrin	i-Erythritol	D-Fructose	L-Fucose	D-Galactose	D-GalacturonicAcid	Gentiobiose	D-GluconicAcid	D-Glucosamine	α-D-Glucose	Glucose-1-Phosphate	Glucuronamide	D-GlucuronicAcid	Glycerol	Glycogen	m-Inositol	2-Keto-D-GluconicAcid	α-D-Lactose	Lactulose	Maltitol	1Maltose	Maltotriose	D-Mannitol	D-Mannose	D-Melezitose	D-Melibiose	α-Methyl-D-Galactoside	β-Methyl-D-Galactoside	α-Methyl-D-Glucose	β-Methyl-D-Glucose	Palatinose	D-PsicoseD-Fructose	D-Raffinose	L-Rhamnose	D-Ribose	Salicin
00:00:00	0.466	0.169	0.096	0.206	0.322	0.373	0.361	0.389	0.58	0.423	0.666	0.272	0.713	0.498	0.013	0.075	0.012	0.027	0.039	0.134	1.239	0.021	0.029	0.264	0.298	0.06	0.624	1.161	-0.0008	-0.154	0.095	-0.024	0.105	0.061	0.609	0.424	0.155	0.106	0.463	0.166	0.139	0.34	0.169	0.034	0.277	0.13	-0.03	-0.184	0.277
00:01:08	0.504	0.127	0.167	0.168	0.327	0.349	0.464	0.608	0.597	0.426	0.637	0.163	0.711	0.605	0.042	0.094	0.011	-0.007	0.086	0.264	1.353	0.022	0.072	0.256	0.309	0.012	0.672	0.956	-0.021	-0.192	0.192	0.07	0.143	0.012	0.837	0.361	0.188	0.207	0.35	0.133	0.18	0.299	0.022	-0.042	0.105	0.239	0.08	-0.407	0.208
00:02:16	0.496	0.267	0.12	0.2	0.371	0.451	0.344	0.612	0.525	0.545	0.845	0.295	0.693	0.555	0.005	0.04	0.016	0.032	0.118	0.227	1.299	0.144	0.196	0.219	0.271	0.008	0.588	0.983	0.016	-0.22	0.186	0.018	0.04	-0.012	0.818	0.367	0.197	0.237	0.21	0.207	0.12	0.265	0.108	-0.09	0.061	0.079	0.039	-0.524	0.341
00:03:24	0.498	0.016	0.01	0.151	0.288	0.328	0.518	0.746	0.747	0.489	1.147	0.227	0.637	0.424	-0.023	0.017	-0.034	0.042	0.162	0.194	0.981	0.116	0.152	0.175	0.367	-0.022	0.701	0.836	-0.03	-0.252	0.168	0.021	0.038	-0.017	0.928	0.279	0.042	0.013	0.247	0.041	0.081	0.329	0.017	-0.091	0.036	0.023	-0.14	-0.629	0.246
00:05:12	0.632	0.176	0.121	0.277	0.855	0.622	0.848	1.173	0.822	0.539	1.15	0.298	0.723	0.443	0.118	0.21	0.165	0.186	0.281	0.448	1.038	0.242	0.196	0.299	0.691	0.131	0.775	1.001	0.089	-0.123	0.443	0.238	0.154	0.046	1.862	0.392	0.428	0.315	0.327	0.298	0.306	0.567	0.193	0.16	0.422	0.21	0.076	-0.703	0.419
00:08:58	0.489	0.187	-0.158	0.256	0.109	0.448	-1.05	-0.278	0.405	0.928	0.885	0.961	-0.046	0.123	-0.08	0.171	-0.095	0.083	0.046	-0.115	0.447	0.302	0.752	0.133	0.364	0.123	0.088	0.158	0.026	0.04	0.075	-0.04	0.747	0.932	1.028	0.179	0.471	0.211	0.3	0.187	0.2	0.276	-0.003	-0.129	0.766	0.423	0.924	-1.409	0.577
00:10:09	0.428	0.225	0.359	0.539	0.078	0.429	-0.525	-0.272	0.167	0.297	0.257	0.475	-0.098	-0.016	0.078	0.379	0.201	0.515	0.354	0.471	0.383	0.587	1.374	-0.07	0.131	-0.044	0.016	0.032	0.181	0.16	0.226	0.331	0.503	0.481	0.717	0.037	0.243	0.182	0.189	-0.026	0.006	0.138	0.47	0.307	0.425	0.407	0.443	-1.504	0.405
00:11:19	0.442	1.405	0.568	0.604	0.339	0.726	-0.224	-0.435	0.107	0.434	0.256	0.332	-0.259	0.0002	0.155	0.576	0.204	0.507	0.188	0.366	0.331	0.364	0.571	0.062	0.186	0.048	0.467	0.202	0.473	0.266	0.578	0.372	0.564	0.396	0.526	0.289	0.397	0.355	0.573	0.362	0.255	0.505	0.659	0.373	0.521	0.416	0.421	-1.291	0.48
00:12:29	0.462	1.378	0.447	0.513	0.35	0.595	-0.359	-0.586	0.264	0.319	0.159	0.189	-0.363	-0.099	0.253	0.326	0.111	0.4	0.227	0.344	0.289	0.158	0.621	0.107	0.158	-0.034	0.389	0.271	0.291	0.088	0.33	-0.048	0.423	0.344	0.479	0.233	0.352	0.136	0.588	0.16	0.164	0.44	0.353	0.042	0.322	0.298	0.269	-1.352	0.4
00:13:40	0.414	0.977	0.864	0.411	0.356	0.599	-0.428	-0.737	0.313	0.875	0.721	0.367	-0.087	0.105	0.319	0.505	0.3	0.447	0.399	0.123	0.097	0.29	0.509	0.009	0.149	0.002	0.382	0.197	0.244	0.066	0.313	-0.031	0.263	0.388	0.275	0.245	0.313	0.307	0.497	0.266	0.322	0.661	0.376	0.121	0.456	0.389	0.243	-1.394	0.401
00:14:50	0.345	1.566	0.558	0.684	0.362	0.926	-0.525	-0.774	0.272	0.882	0.714	0.374	-0.147	0.158	0.38	0.365	0.357	0.498	0.313	0.203	0.16	0.122	0.432	0.018	0.267	0.093	0.478	0.238	0.284	0.208	0.388	0.084	0.438	0.299	0.431	0.205	0.35	0.307	0.67	0.355	0.522	0.673	0.231	0.224	0.894	0.291	0.247	-1.351	0.427
00:16:00	0.383	0.862	0.46	0.669	0.328	0.204	-0.833	-0.8	0.454	0.816	0.765	0.313	-0.163	0.139	0.159	0.303	0.185	0.409	0.185	0.147	0.113	0.092	0.394	-0.071	0.169	0.004	0.415	0.387	0.201	-0.005	0.412	-0.018	0.276	0.256	0.243	0.187	0.293	0.255	0.364	0.327	0.588	0.532	0.245	0.133	0.371	0.231	0.184	-1.403	0.355
00:17:10	0.509	1.73	0.658	0.704	0.492	0.949	-0.646	-0.677	0.305	1.015	0.968	0.587	-0.012	0.324	0.257	0.309	0.31	0.418	0.321	0.444	0.379	0.346	0.81	0.076	0.352	0.135	0.59	0.653	0.318	0.145	0.484	0.26	0.387	0.407	0.418	0.371	0.491	0.439	0.535	0.532	0.708	0.672	0.353	0.318	0.591	0.45	0.373	-1.212	0.564
00:18:20	0.482	0.816	0.514	0.682	0.332	0.383	-1.056	-0.707	0.132	0.872	0.652	0.369	-0.197	0.161	0.174	0.277	0.101	0.263	0.095	0.377	0.337	0.262	0.881	-0.053	0.197	0.073	0.42	0.591	0.262	-0.002	0.362	0.153	0.505	0.276	0.345	0.271	0.34	0.339	0.394	0.35	0.708	0.498	0.176	0.211	0.463	0.276	0.256	-1.328	0.438
00:19:30	0.322	0.885	0.407	0.527	0.352	0.608	-1.132	-0.832	0.24	0.702	0.549	0.344	-0.072	0.179	0.308	0.209	0.385	0.423	0.24	0.31	0.137	0.36	0.601	-0.069	0.291	0.039	0.26	0.27	0.132	-0.056	0.174	0.009	0.34	0.245	0.298	0.23	0.311	0.288	0.328	0.272	0.447	0.205	0.133	0.134	0.413	0.272	0.217	-1.358	0.391
00:20:40	0.425	0.803	0.476	0.791	0.448	0.419	-0.807	-0.683	0.172	0.953	0.815	0.457	0.028	0.244	0.174	0.277	0.249	0.434	0.325	0.22	0.245	0.301	0.516	0.12	0.456	0.318	0.454	0.718	0.306	0.116	0.515	0.295	0.478	0.424	0.366	0.286	0.388	0.309	0.396	0.385	0.454	0.395	0.323	0.25	0.43	0.404	0.341	-1.255	0.49
00:21:50	0.315	1.051	0.222	0.461	0.349	0.617	-1.088	-0.887	0.13	0.83	0.67	0.365	-0.198	0.136	0.115	0.249	0.083	0.189	0.139	0.543	0.565	0.358	0.587	0.065	0.369	0.171	0.319	0.655	0.138	0.143	0.17	0.077	0.29	0.33	0.274	0.258	0.364	0.329	0.335	0.654	0.783	0.545	0.208	0.185	0.409	0.4	0.238	-1.345	0.394
00:23:00	0.239	0.686	0.297	0.288	0.118	0.252	-1.548	-1.227	0.195	0.506	0.446	0.109	-0.452	-0.116	-0.17	0.019	-0.124	-0.122	-0.258	0.14	0.023	0.142	0.388	-0.168	0.054	-0.27	-0.075	0.087	-0.18	-0.441	-0.276	-0.165	-0.017	0.0006	0.032	-0.055	0.098	0.059	0.101	0.302	0.441	0.113	-0.041	-0.083	0.234	0.046	0.142	-1.594	0.161
00:24:10	0.389	0.642	0.346	0.482	0.344	0.319	-1.242	-0.833	0.296	0.805	0.755	0.309	-0.147	0.169	0.122	0.183	0.35	0.252	0.174	0.201	0.082	0.099	0.677	-0.017	0.23	0.105	0.272	0.373	0.11	-0.149	0.097	0.167	0.292	0.221	0.222	0.209	0.268	0.353	0.336	0.502	0.661	0.341	0.173	0.192	0.377	0.314	0.193	-1.391	0.35
00:25:21	0.308	0.59	0.318	0.441	0.249	0.434	-1.455	-0.848	0.107	0.715	0.716	0.245	-0.212	0.014	0.004	0.156	0.199	0.264	-0.027	0.188	0.239	0.183	0.726	-0.186	0.185	0.079	0.163	0.258	0.119	-0.092	0.183	0.183	0.261	0.352	0.313	0.131	0.211	0.266	0.216	0.47	0.579	0.114	0.075	0.071	0.251	0.263	0.174	-1.461	0.291
00:26:31	0.373	0.647	0.494	0.422	0.215	0.238	-1.47	-0.765	0.2	0.713	0.642	0.194	-0.307	-0.096	-0.038	0.073	0.159	0.056	0.107	0.045	-0.013	0.021	0.158	-0.185	0.137	-0.056	0.224	0.33	0.038	-0.143	0.117	-0.009	0.173	0.348	0.195	0.127	0.174	0.167	0.174	0.506	0.326	0.093	0.024	0.051	0.292	0.228	0.089	-1.501	0.249
00:27:41	0.266	0.665	0.277	0.421	-0.042	0.421	-1.441	-0.913	0.169	0.258	0.188	0.272	-0.207	-0.081	-0.049	0.172	0.083	0.166	-0.069	0.319	0.059	0.169	0.661	-0.05	0.136	-0.013	0.226	0.14	0.069	-0.158	-0.071	-0.023	0.167	0.143	0.204	0.094	0.222	0.222	0.259	0.445	0.353	0.211	0.101	0.07	0.305	0.191	0.171	-1.463	0.296
00:28:51	0.418	0.777	0.593	0.707	0.492	0.63	-1.349	-0.687	0.436	0.734	0.632	0.313	-0.136	0.079	0.12	0.221	0.005	0.232	0.085	0.31	0.246	0.45	0.585	0.039	0.201	0.264	0.269	0.341	0.189	-0.143	0.136	0.125	0.373	0.246	0.321	0.244	0.313	0.341	0.316	0.675	0.507	0.254	0.22	0.192	0.379	0.327	0.219	-1.38	0.374
00:30:01	0.481	0.844	0.679	0.702	0.306	0.73	-1.165	-1.002	0.326	0.907	0.629	0.38	-0.145	0.09	0.133	0.277	0.185	0.082	0.173	0.262	0.196	0.274	0.406	0.038	0.197	-0.035	0.337	0.365	0.168	-0.131	0.17	0.121	0.325	0.329	0.353	0.308	0.36	0.427	0.382	0.706	0.431	0.454	0.355	0.235	0.449	0.462	0.271	-1.306	0.449
00:31:11	0.303	0.851	0.623	0.344	0.119	0.354	-1.566	-1.058	0.366	0.682	0.581	0.274	-0.269	-0.143	-0.049	0.087	-0.026	0.261	0.072	0.2	0.272	0.039	0.278	0.036	0.085	-0.177	0.112	0.239	-0.164	-0.404	-0.132	-0.198	-0.054	0.141	0.121	0.122	0.161	0.245	0.187	0.323	0.253	0.172	0.064	-0.033	0.263	0.242	0.085	-1.5	0.236
00:32:21	0.403	0.66	0.635	0.577	0.209	0.684	-1.176	-0.751	0.38	0.864	0.802	0.351	-0.098	0.082	0.098	0.175	0.155	0.12	0.265	0.247	0.181	0.281	0.406	0.146	0.297	0.11	0.277	0.382	0.089	0.039	0.161	0.097	0.417	0.379	0.325	0.268	0.329	0.357	0.334	0.628	0.333	0.294	0.265	0.227	0.353	0.347	0.241	-1.335	0.393
00:33:31	0.514	0.751	0.754	0.693	0.263	0.589	-1.328	-0.599	0.353	0.948	0.784	0.443	-0.0009	0.228	0.227	0.405	0.165	0.308	0.221	0.34	0.317	0.317	0.58	0.258	0.463	0.207	0.382	0.477	0.262	0.156	0.304	0.222	0.5	0.437	0.389	0.36	0.427	0.411	0.416	0.612	0.405	0.399	0.357	0.28	0.426	0.434	0.332	-1.248	0.484
00:34:41	0.425	0.74	0.47	0.627	0.173	0.639	-1.124	-0.8	0.403	0.917	0.852	0.413	-0.068	0.162	0.269	0.385	0.028	0.358	0.231	0.444	0.303	0.641	0.744	0.206	0.27	0.152	0.441	0.392	0.197	0.096	0.148	0.187	0.505	0.325	0.333	0.33	0.384	0.464	0.377	0.578	0.508	0.506	0.37	0.243	0.465	0.404	0.294	-1.274	0.454
00:35:52	0.514	0.671	0.633	0.787	0.406	0.889	-1.379	-0.65	0.343	0.92	0.783	0.431	-0.09	0.126	0.166	0.351	0.216	0.329	0.119	0.205	0.354	0.249	0.515	0.155	0.336	0.39	0.431	0.447	0.278	0.142	0.267	0.317	0.492	0.47	0.357	0.355	0.415	0.445	0.401	0.463	0.408	0.432	0.349	0.259	0.399	0.469	0.319	-1.26	0.485
00:37:03	0.542	0.736	0.779	0.748	0.207	0.665	-1.398	-0.76	0.293	0.432	0.353	0.396	-0.069	0.081	0.143	0.325	0.091	0.338	0.209	0.26	0.341	0.314	0.51	0.248	0.329	0.062	0.329	0.398	0.235	0.071	0.221	0.207	0.39	0.376	0.329	0.316	0.368	0.396	0.38	0.509	0.382	0.329	0.322	0.212	0.365	0.401	0.286	-1.3	0.433
00:38:12	0.385	0.792	0.514	0.688	0.442	0.867	-1.119	-0.713	0.371	0.872	0.328	0.476	0.006	0.27	0.247	0.371	0.105	0.486	0.299	0.459	0.455	0.357	0.857	0.308	0.373	0.221	0.511	0.372	0.234	0.064	0.221	0.232	0.426	0.403	0.374	0.37	0.437	0.447	0.426	0.448	0.426	0.508	0.446	0.239	0.439	0.459	0.307	-1.229	0.496
00:39:22	0.412	0.78	0.617	0.824	0.359	0.895	-1.204	-0.695	0.402	0.964	0.895	0.437	-0.097	0.155	0.179	0.32	0.096	0.429	0.266	0.387	0.308	0.283	0.868	0.284	0.326	0.251	0.487	0.304	0.31	0.069	0.209	0.261	0.46	0.356	0.366	0.369	0.4	0.509	0.406	0.435	0.458	0.456	0.359	0.206	0.458	0.412	0.28	-1.247	0.467
00:40:32	0.415	0.706	0.516	0.552	0.161	0.441	-1.42	-1.03	0.666	0.795	0.754	0.332	-0.285	0.059	0.04	0.359	0.074	0.316	-0.108	0.324	0.156	0.456	0.694	0.183	0.278	0.036	0.161	0.044	-0.017	-0.264	-0.026	-0.057	0.132	0.1	0.272	0.215	0.237	0.229	0.262	0.255	0.244	0.156	0.229	0.057	0.239	0.241	0.177	-1.402	0.341
00:41:43	0.512	0.63	0.525	0.789	0.296	0.759	-1.157	-0.797	0.417	0.921	0.755	0.428	-0.049	0.105	0.2	0.313	0.147	0.396	0.193	0.213	0.374	0.262	0.514	0.28	0.357	0.166	0.378	0.251	0.219	-0.042	0.217	0.236	0.403	0.322	0.351	0.346	0.377	0.594	0.399	0.494	0.428	0.412	0.365	0.194	0.348	0.43	0.293	-1.279	0.465
00:42:53	0.356	0.642	0.739	0.796	0.314	0.832	-1.65	-0.826	0.212	0.877	0.555	0.39	-0.059	0.122	0.218	0.371	0.212	0.433	0.253	0.287	0.306	0.274	0.491	0.297	0.352	0.074	0.346	0.24	0.167	-0.06	0.146	0.161	0.373	0.343	0.333	0.334	0.374	0.379	0.375	0.479	0.37	0.404	0.334	0.157	0.255	0.424	0.215	-1.284	0.445
00:44:03	0.339	0.742	0.565	0.579	0.125	0.687	-1.52	-0.939	0.159	0.78	0.37	0.276	-0.191	0.042	0.161	0.154	0.021	0.16	0.035	0.083	0.174	0.16	0.348	0.186	0.268	0.032	0.275	0.092	0.092	-0.045	0.139	0.058	0.283	0.329	0.214	0.208	0.235	0.236	0.249	0.243	0.256	0.172	0.182	-0.033	0.295	0.316	0.132	-1.418	0.32
00:45:13	0.465	0.594	0.649	0.613	0.307	0.511	-1.295	-0.968	0.107	0.64	0.583	0.326	-0.113	0.097	0.196	0.237	0.094	0.283	0.239	0.255	0.249	0.239	0.491	0.272	0.281	0.034	0.439	0.209	0.179	-0.013	0.169	0.159	0.339	0.271	0.286	0.265	0.305	0.467	0.379	0.544	0.356	0.598	0.289	0.158	0.313	0.567	0.253	-1.338	0.392
00:46:23	0.397	0.706	0.494	0.794	0.436	0.729	-1.195	-0.91	0.402	0.912	0.859	0.385	-0.085	0.163	0.222	0.268	0.143	0.426	0.162	0.331	0.227	0.241	0.415	0.316	0.372	0.078	0.358	0.182	0.236	0.102	0.174	0.256	0.409	0.291	0.341	0.324	0.377	0.497	0.375	0.385	0.373	0.451	0.42	0.194	0.348	0.431	0.277	-1.28	0.446
00:47:34	0.411	0.582	0.474	0.832	0.316	0.76	-1.275	-0.955	0.466	0.818	0.643	0.365	-0.124	0.098	0.2	0.188	0.159	0.311	0.09	0.239	0.325	0.227	0.666	0.286	0.268	0.055	0.255	0.121	0.117	-0.226	0.094	0.13	0.219	0.103	0.197	0.294	0.331	0.413	0.328	0.359	0.345	0.406	0.356	0.112	0.317	0.361	0.2	-1.32	0.415
00:48:44	0.437	0.329	0.572	0.617	0.157	0.54	-1.35	-0.928	0.448	0.849	0.762	0.522	-0.094	0.073	0.117	0.226	0.128	0.373	0.066	0.251	0.392	0.427	0.691	0.261	0.286	0.259	0.328	0.148	0.216	-0.054	0.127	0.214	0.397	0.306	0.385	0.292	0.313	0.386	0.259	0.35	0.306	0.254	0.145	0.086	0.365	0.38	0.278	-1.337	0.398
00:49:54	0.428	0.291	0.463	0.818	0.431	0.724	-1.283	-0.953	0.077	0.703	0.538	0.317	-0.127	0.055	0.057	0.082	0.035	0.218	0.012	0.209	0.219	0.162	0.372	0.248	0.259	-0.036	0.284	0.23	0.267	-0.081	0.213	0.215	0.336	0.259	0.291	0.251	0.289	0.361	0.3	0.372	0.342	0.389	0.299	0.111	0.296	0.366	0.209	-1.354	0.367
00:51:04	0.248	0.708	0.574	0.715	0.287	0.789	-1.343	-0.99	0.136	0.643	0.307	0.303	-0.132	0.081	0.118	0.115	0.065	0.229	0.026	0.252	0.257	0.174	0.637	0.251	0.255	-0.031	0.267	0.152	0.153	-0.051	0.15	0.181	0.349	0.269	0.258	0.249	0.272	0.396	0.285	0.452	0.351	0.607	0.348	0.077	0.327	0.39	0.147	-1.356	0.363
00:52:14	0.178	0.241	0.196	0.654	0.325	0.656	-1.144	-1.383	0.129	0.373	0.066	0.258	-0.185	0.017	-0.004	0.079	-0.018	0.033	-0.006	0.049	0.105	0.066	0.239	0.191	0.179	-0.12	0.191	0.073	0.018	-0.136	0.096	0.08	0.271	0.18	0.178	0.183	0.212	0.24	0.169	0.273	0.249	0.255	0.198	-0.05	0.287	0.293	0.006	-1.42	0.285
00:53:24	0.327	0.48	0.389	0.851	0.41	0.622	-1.356	-1.024	0.079	0.754	0.321	0.242	-0.212	-0.016	-0.008	0.1	0.012	0.213	-0.065	0.045	0.153	0.084	0.335	0.181	0.162	-0.136	0.104	0.088	-0.094	-0.323	-0.042	0.036	0.23	0.139	0.104	0.189	0.234	0.274	0.145	0.272	0.243	0.383	0.22	0.011	0.268	0.298	0.114	-1.408	0.308
00:54:34	0.303	0.288	0.241	0.431	0.269	0.475	-1.297	-1.165	0.064	0.75	0.53	0.256	-0.194	0.016	-0.098	0.101	0.06	0.259	-0.029	0.165	0.224	0.136	0.544	0.105	0.102	-0.126	0.021	-0.003	-0.206	-0.383	-0.069	-0.096	0.023	0.03	0.082	0.183	0.21	0.204	0.105	0.196	0.123	0.262	0.215	-0.014	0.162	0.259	0.131	-1.426	0.294
00:55:44	0.151	0.268	0.271	0.577	0.329	0.647	-1.299	-1.047	0.09	0.744	0.521	0.251	-0.178	0.013	0.003	0.029	0.04	0.004	-0.073	0.121	0.163	0.14	0.481	0.198	0.205	-0.099	0.146	0.121	0.149	-0.104	0.148	0.16	0.236	0.212	0.211	0.195	0.235	0.319	0.154	0.367	0.249	0.401	0.211	0.003	0.259	0.314	0.141	-1.404	0.305
00:56:54	0.317	0.199	0.175	0.501	0.227	0.718	-1.433	-1.161	0.244	0.73	0.682	0.177	-0.172	0.037	-0.061	-0.009	0.002	0.025	-0.107	0.045	0.097	-0.008	0.169	0.204	0.179	-0.078	0.174	0.135	0.112	-0.201	0.074	0.076	0.263	0.196	0.226	0.197	0.198	0.249	0.156	0.283	0.263	0.367	0.225	-0.003	0.264	0.312	0.157	-1.4	0.328
00:58:04	0.368	0.266	0.222	0.632	0.389	0.651	-1.419	-1.093	0.435	0.738	0.776	0.155	-0.157	0.052	-0.069	0.069	0.112	0.1	-0.068	0.115	0.086	0.278	0.327	0.221	0.216	-0.091	0.206	0.179	0.177	-0.198	0.149	0.163	0.283	0.237	0.265	0.22	0.258	0.259	0.159	0.307	0.287	0.341	0.211	0.009	0.239	0.309	0.132	-1.368	0.33
00:59:14	0.134	0.167	0.078	0.382	0.168	0.612	-1.266	-1.173	0.052	0.644	0.524	0.2	-0.248	-0.045	-0.049	-0.015	-0.062	0.107	-0.121	0.058	0.052	0.024	0.198	0.138	0.152	-0.155	0.143	-0.002	-0.051	-0.168	0.078	0.016	0.191	0.146	0.156	0.139	0.167	0.211	0.104	0.25	0.193	0.336	0.152	-0.061	0.186	0.242	-0.038	-1.466	0.266
01:00:24	0.181	0.269	0.275	0.611	0.38	0.728	-1.332	-1.49	0.124	0.545	0.109	0.169	-0.215	-0.041	-0.042	-0.031	-0.016	0.001	-0.07	-0.017	0.116	0.039	0.28	0.14	0.121	-0.1	0.117	0.123	0.033	-0.123	0.088	0.031	0.339	0.147	0.186	0.159	0.166	0.231	0.115	0.257	0.231	0.447	0.165	-0.033	0.223	0.26	0.108	-1.428	0.287
01:01:34	0.105	0.179	0.098	0.548	0.157	0.657	-1.422	-1.19	0.037	0.667	0.414	0.076	-0.24	-0.103	-0.14	-0.096	-0.06	0.063	-0.155	-0.041	0.015	-0.134	0.15	0.139	0.112	-0.138	0.244	0.102	0.027	-0.277	0.074	0.005	0.161	0.15	0.167	0.141	0.132	0.196	0.03	0.228	0.152	0.299	0.085	-0.13	0.253	0.217	0.07	-1.443	0.27
01:02:44	0.265	0.212	0.119	0.256	0.087	0.33	-1.726	-1.168	0.011	0.64	0.661	0.108	-0.278	-0.177	-0.185	0.005	0.081	0.012	-0.158	0.069	-0.044	-0.016	0.087	0.114	0.067	-0.121	0.025	0.004	0.002	-0.372	-0.087	-0.051	0.072	-0.04	0.156	0.116	0.03	0.148	-0.039	0.219	0.146	0.218	0.07	-0.121	0.139	0.197	0.0008	-1.48	0.231
01:03:54	0.211	0.07	0.01	0.182	0.081	0.334	-1.451	-1.232	-0.139	0.605	0.416	0.034	-0.36	-0.361	-0.372	-0.265	-0.208	-0.295	-0.394	-0.261	-0.253	-0.314	0.132	0.043	-0.008	-0.218	-0.158	-0.243	-0.223	-0.493	-0.147	-0.195	-0.053	-0.127	0.07	0.036	-0.042	0.071	-0.099	0.076	-0.004	0.141	0.006	-0.188	0.128	0.153	-0.054	-1.566	0.151
01:05:04	0.152	0.146	0.229	0.368	0.32	0.34	-1.551	-1.375	0.024	0.383	0.333	0.101	-0.242	-0.19	-0.147	-0.076	0.023	-0.063	-0.167	0.019	-0.01	0.079	0.185	0.113	0.134	-0.118	0.055	0.083	-0.056	-0.296	0.054	0.051	0.248	0.123	0.162	0.129	0.118	0.173	0.042	0.236	0.183	0.39	0.133	-0.075	0.174	0.219	0.028	-1.464	0.251
01:06:14	0.219	0.101	0.183	0.428	0.398	0.59	-1.387	-1.145	0.07	0.559	0.552	0.124	-0.214	-0.125	-0.101	-0.06	0.038	-0.065	-0.091	-0.002	0.043	-0.055	0.213	0.178	0.119	-0.084	0.068	0.106	-0.059	-0.4	0.021	0.009	0.07	0.078	0.175	0.187	0.114	0.207	0.028	0.108	0.112	0.202	0.163	-0.017	0.179	0.223	0.114	-1.419	0.297
01:07:24	0.051	-0.113	-0.165	-0.012	-0.079	0.313	-1.761	-1.39	-0.318	0.38	0.138	-0.134	-0.516	-0.439	-0.358	-0.308	-0.362	-0.234	-0.393	-0.262	-0.143	-0.198	-0.079	-0.071	-0.159	-0.345	-0.238	-0.26	-0.362	-0.559	-0.382	-0.412	-0.204	-0.171	-0.292	-0.093	-0.211	-0.021	-0.205	0.012	-0.129	0.152	-0.082	-0.272	0.125	0.043	-0.033	-1.699	0.035
01:08:34	0.267	0.175	0.04	0.269	0.286	0.28	-1.408	-1.252	0.023	0.403	0.241	0.043	-0.305	-0.259	-0.136	-0.117	-0.116	-0.047	-0.172	-0.059	0.002	-0.174	0.129	0.139	0.091	-0.188	0.022	-0.037	-0.149	-0.376	-0.114	-0.135	0.07	-0.128	0.086	0.135	0.022	0.088	-0.019	0.092	-0.022	0.082	-0.055	-0.163	0.111	0.068	0.095	-1.456	0.26
01:09:44	0.234	0.088	0.06	0.277	0.308	0.538	-1.433	-1.134	-0.023	0.525	0.254	0.095	-0.246	-0.289	-0.116	-0.087	-0.078	-0.076	-0.138	-0.024	0.013	-0.171	0.213	0.157	0.122	-0.088	0.174	0.08	0.056	-0.225	0.115	0.023	0.235	0.094	0.143	0.163	0.075	0.196	0.067	0.19	0.065	0.345	0.131	-0.047	0.225	0.253	0.11	-1.427	0.284
01:10:54	0.29	0.168	0.131	0.36	0.159	0.34	-1.494	-1.274	0.014	0.442	0.287	0.004	-0.435	-0.399	-0.266	-0.209	-0.307	-0.257	-0.388	-0.291	-0.136	-0.271	0.018	0.042	-0.056	-0.229	-0.078	-0.245	-0.401	-0.544	-0.244	-0.281	-0.06	-0.202	-0.168	0.02	-0.094	0.052	-0.1	0.104	-0.192	0.097	-0.034	-0.244	0.146	0.124	0.041	-1.571	0.15
01:12:04	0.109	0.009	-0.059	0.305	0.226	0.387	-1.529	-1.29	0.158	0.45	0.237	0.008	-0.335	-0.359	-0.172	-0.099	-0.152	-0.045	-0.195	-0.084	0.006	-0.042	0.017	0.097	0.067	-0.053	-0.088	0.015	-0.212	-0.377	-0.144	-0.14	0.1	0.066	0.047	0.099	-0.002	0.155	-0.035	0.163	0.018	0.166	0.083	-0.105	0.131	0.155	0.008	-1.693	0.221
23:00:00	0.182	0.035	0.073	0.395	0.225	0.18	-1.219	-0.937	0.336	0.833	0.492	0.079	-0.261	-0.355	-0.104	-0.029	-0.152	0.015	-0.383	-0.165	-0.062	-0.28	0.052	0.013	-0.097	-0.26	0.19	0.081	0.045	-0.133	0.054	0.049	0.211	0.153	0.097	0.052	0.067	0.211	0.169	0.232	0.1	0.32	0.188	-0.244	0.242	0.324	-0.101	-1.224	0.36
23:01:00	0.287	0.185	0.192	0.402	0.214	0.346	-1.224	-0.992	0.268	0.72	0.372	0.145	-0.178	-0.29	-0.041	0.088	-0.099	0.044	-0.212	0.026	0.017	-0.185	0.116	0.083	-0.048	-0.212	0.202	0.16	0.012	-0.121	0.146	0.081	0.304	0.23	0.162	0.083	0.14	0.205	0.179	0.239	0.082	0.275	0.229	-0.232	0.252	0.374	-0.07	-1.201	0.396
23:02:00	0.417	0.252	0.295	0.473	0.343	0.368	-1.143	-1.008	0.333	0.737	0.351	0.122	-0.176	-0.275	-0.052	-0.006	-0.079	-0.005	-0.234	0.046	0.027	-0.293	0.061	0.067	-0.042	-0.162	0.149	0.116	0.204	-0.162	0.175	0.153	0.342	0.2	0.187	0.05	0.157	0.2	0.089	0.196	0.158	0.156	0.133	-0.213	0.113	0.231	0.012	-1.193	0.416
[truncated: 46 more columns]
